# Supplementary material for: 2-(Eth­oxy­carbon­yl)pyridinium nitrate
Source: Acta Crystallogr Sect E Struct Rep Online. 2010 Jul 14;66(Pt 8):o2025. doi: 10.1107/S1600536810025407 (PMC3007460; doi:10.1107/S1600536810025407)
Supplement: Supplementary file 2 [file e-66-o2025-Isup2.hkl]

# 
# h,k,l, Fc-squared, Fo-squared, sigma(Fo-squared) and status flag 
# 
data_I
_shelx_title ' shelxl in P2(1)/n' 
_shelx_refln_list_code          4 
_shelx_F_calc_maximum       95.59 
_exptl_crystal_F_000       448.00 
_reflns_d_resolution_high  0.7701 
 
loop_ 
 _symmetry_equiv_pos_as_xyz 
 'x, y, z' 
 '-x+1/2, y+1/2, -z+1/2' 
 '-x, -y, -z' 
 'x-1/2, -y-1/2, z-1/2' 
 
_cell_length_a     6.8221 
_cell_length_b    16.2083 
_cell_length_c     9.2195 
_cell_angle_alpha  90.000 
_cell_angle_beta  106.548 
_cell_angle_gamma  90.000 
 
_shelx_F_squared_multiplier     1.000 
 
loop_ 
 _refln_index_h 
 _refln_index_k 
 _refln_index_l 
 _refln_F_squared_calc 
 _refln_F_squared_meas 
 _refln_F_squared_sigma 
 _refln_observed_status 
   4   0   0     9138.09     9254.58    320.60 o 
   6   0   0     1002.18      916.18    122.64 o 
   8   0   0      114.59       71.80     14.56 o 
   1   1   0        0.48        1.46      0.21 o 
   2   1   0       71.27       71.27      4.35 o 
   3   1   0       11.47       12.54      1.49 o 
   4   1   0       18.91       26.50      2.27 o 
   5   1   0       22.49       22.28      2.54 o 
   6   1   0        6.55        7.56      4.71 o 
   7   1   0       15.64       21.48      5.39 o 
   8   1   0        0.68       -1.55      6.30 o 
   1   2   0      486.71      398.76     13.82 o 
   2   2   0     1680.10     1727.63     45.21 o 
   3   2   0      230.70      277.66      8.59 o 
   4   2   0      351.39      370.30     13.02 o 
   5   2   0      129.13      140.03      7.57 o 
   6   2   0       54.64       56.18      5.53 o 
   7   2   0       31.99       41.14      6.95 o 
   8   2   0        9.80       10.93      5.87 o 
   1   3   0       95.59       90.27      3.18 o 
   2   3   0      268.64      293.77      7.56 o 
   3   3   0      156.59      166.37      6.30 o 
   4   3   0      123.22      123.01      6.51 o 
   5   3   0       70.11       66.69      5.57 o 
   6   3   0       25.34       24.12      4.10 o 
   7   3   0       21.72       13.77      5.89 o 
   8   3   0        4.15        7.24      5.14 o 
   0   4   0       23.16       22.38      2.71 o 
   1   4   0     7399.32     7519.43    123.81 o 
   2   4   0        1.97        3.77      0.56 o 
   3   4   0     1421.12     1490.55     40.83 o 
   4   4   0        3.36        6.83      2.40 o 
   5   4   0      141.09      129.57      8.41 o 
   6   4   0        1.00       10.39      3.66 o 
   7   4   0       10.97       11.24      5.60 o 
   8   4   0        0.03        2.24      6.00 o 
   1   5   0        0.34       -0.31      0.70 o 
   2   5   0        2.50        1.68      1.03 o 
   3   5   0        1.06        1.26      1.57 o 
   4   5   0        1.21       -0.14      2.07 o 
   5   5   0        1.24       -1.79      3.05 o 
   6   5   0        0.04       -0.38      2.63 o 
   7   5   0        0.39        5.07      3.61 o 
   8   5   0        0.00       12.92      7.43 o 
   0   6   0        0.04        2.72      2.18 o 
   1   6   0     1041.27     1082.53     25.67 o 
   2   6   0        2.85        3.68      1.02 o 
   3   6   0      135.53      128.71      7.19 o 
   4   6   0        1.92        2.68      3.52 o 
   5   6   0        0.00       -0.29      2.56 o 
   6   6   0        0.00        4.86      3.23 o 
   7   6   0        1.86        3.54      4.18 o 
   8   6   0        0.12       -6.36      6.36 o 
   1   7   0       15.36       15.18      1.37 o 
   2   7   0       71.18       67.99      2.70 o 
   3   7   0       44.53       40.57      4.31 o 
   4   7   0       59.95       75.16      6.09 o 
   5   7   0       12.13       10.72      3.36 o 
   6   7   0       16.72       20.39      4.81 o 
   7   7   0        1.18       -0.45      3.21 o 
   8   7   0        3.47       14.78      7.28 o 
   0   8   0     1240.38     1257.49     39.35 o 
   1   8   0       98.89       83.03      4.08 o 
   2   8   0      409.54      446.91     13.10 o 
   3   8   0        8.85       14.87      2.62 o 
   4   8   0       12.82        7.13      3.95 o 
   5   8   0        0.68        2.69      2.70 o 
   6   8   0        0.78        1.28      2.78 o 
   7   8   0        0.37        3.25      4.18 o 
   1   9   0       16.58       20.33      1.81 o 
   2   9   0       17.19       10.88      3.43 o 
   3   9   0       41.50       47.11      4.40 o 
   4   9   0        7.43       16.74      4.94 o 
   5   9   0       10.66       16.83      4.37 o 
   6   9   0        2.19        3.70      4.00 o 
   7   9   0        0.93        2.67      4.29 o 
   0  10   0       12.32       18.91      2.82 o 
   1  10   0       11.59       15.81      2.63 o 
   2  10   0        6.28        8.62      3.62 o 
   3  10   0       29.04       27.08      2.16 o 
   4  10   0        0.15        2.53      3.04 o 
   5  10   0       17.85       25.90      6.05 o 
   6  10   0        0.68        3.86      4.11 o 
   7  10   0        3.78       13.95      9.37 o 
   1  11   0       13.95       15.20      1.98 o 
   2  11   0       18.70       17.63      2.10 o 
   3  11   0       41.89       39.10      4.99 o 
   4  11   0       15.12       21.16      5.49 o 
   5  11   0       16.16       23.40      9.12 o 
   6  11   0        5.88       -1.96      3.98 o 
   7  11   0        2.78        8.24     10.32 o 
   0  12   0      260.93      307.18     16.40 o 
   1  12   0        9.51       15.21      7.01 o 
   2  12   0      170.69      170.67      9.60 o 
   3  12   0       37.06       44.94      6.74 o 
   4  12   0       70.06       89.07      8.94 o 
   5  12   0       34.56       50.16      7.72 o 
   6  12   0       22.42       30.14      8.09 o 
   1  13   0        1.03        6.24      3.54 o 
   2  13   0       49.58       55.74      5.51 o 
   3  13   0        4.62       13.62      6.45 o 
   4  13   0       55.62       55.62      8.39 o 
   5  13   0        4.91        5.46      4.34 o 
   6  13   0       21.60       24.15      7.29 o 
   0  14   0       10.49       13.55      4.32 o 
   1  14   0      756.61      828.09     35.86 o 
   2  14   0        5.81        9.20      3.86 o 
   3  14   0      387.82      382.68     24.96 o 
   4  14   0        2.11        2.15      4.09 o 
   5  14   0      120.61      115.45     13.65 o 
   6  14   0        1.09        0.93      3.87 o 
   1  15   0        1.16       -0.10      2.87 o 
   2  15   0        7.46       15.50      4.91 o 
   3  15   0        2.36       -0.83      3.93 o 
   4  15   0       13.69       22.47      5.95 o 
   5  15   0        0.11       -3.03      4.92 o 
   0  16   0       65.49       72.08     12.88 o 
   1  16   0        4.86        2.02      3.27 o 
   2  16   0       58.81       67.35      6.99 o 
   3  16   0        3.08        2.95      4.01 o 
   4  16   0       36.38       33.83      6.87 o 
   5  16   0        0.78       -2.29      4.56 o 
   1  17   0        0.30       -0.09      2.67 o 
   2  17   0        0.23        3.25      4.80 o 
   3  17   0        1.30        3.46      4.48 o 
   4  17   0        0.08       14.78      8.61 o 
   5  17   0        0.75       -0.56      5.19 o 
   0  18   0        2.37        2.97     13.64 o 
   1  18   0        0.21       -0.15      4.30 o 
   2  18   0        1.02        3.55      4.86 o 
   3  18   0        0.02        1.19      6.31 o 
   4  18   0        0.01        3.92      5.61 o 
   1  19   0        0.12       -1.42      5.13 o 
   2  19   0        0.02        0.63      6.87 o 
   3  19   0        0.10       -0.62      7.22 o 
   0  20   0        7.58       10.20     12.63 o 
   1  20   0        1.27       -0.16      5.09 o 
   2  20   0        4.80        4.94      7.31 o 
  -7   0   1       32.74       50.99     12.88 o 
  -5   0   1      199.03      218.63     17.75 o 
  -3   0   1      564.83      652.09     28.24 o 
  -1   0   1      473.60      322.52     16.92 o 
   1   0   1     1226.67     1197.68     30.69 o 
   3   0   1     1326.49     1367.18     40.73 o 
   5   0   1      550.87      462.76     20.08 o 
   7   0   1      147.55       98.20     16.70 o 
  -8   1   1       13.47        6.13      5.31 o 
  -7   1   1        5.15       11.16      5.20 o 
  -6   1   1       47.01       36.55      4.86 o 
  -5   1   1       54.22       50.26      3.53 o 
  -4   1   1       63.10       74.26      3.52 o 
  -3   1   1      295.53      278.20      6.78 o 
  -2   1   1       15.37       12.39      2.54 o 
  -1   1   1     1046.12      966.60     19.45 o 
   1   1   1      782.30      753.91     10.25 o 
   2   1   1     2380.64     2374.99     40.66 o 
   3   1   1       79.87       80.65      2.86 o 
   4   1   1      608.59      547.39     14.21 o 
   5   1   1       21.18       22.79      2.40 o 
   6   1   1      103.86       81.79      9.73 o 
   7   1   1        4.70        0.55      3.01 o 
   8   1   1       19.56       11.77      6.30 o 
  -8   2   1        8.25        4.90      5.58 o 
  -7   2   1        2.82        4.76      4.36 o 
  -6   2   1       22.72       13.09      4.38 o 
  -5   2   1        6.50        9.71      3.90 o 
  -4   2   1      174.10      167.68      7.17 o 
  -3   2   1       23.62       23.05      2.75 o 
  -2   2   1     1647.38     1713.72     28.29 o 
  -1   2   1      524.62      389.69      7.82 o 
   0   2   1     4651.15     4460.54     44.64 o 
   1   2   1      508.11      383.84     12.27 o 
   2   2   1     2895.11     2982.15     49.35 o 
   3   2   1      127.37      113.79      5.72 o 
   4   2   1      474.03      446.56     13.50 o 
   5   2   1       50.64       46.88      4.50 o 
   6   2   1       57.44       40.61      4.69 o 
   7   2   1       13.29       11.97      6.24 o 
   8   2   1        9.34        3.20      4.84 o 
  -8   3   1        9.63       10.82      9.91 o 
  -7   3   1        0.03        4.46      5.01 o 
  -6   3   1       52.55       40.92      5.16 o 
  -5   3   1        0.11        1.61      2.36 o 
  -4   3   1      303.58      282.34      8.94 o 
  -3   3   1       49.58       53.66      2.08 o 
  -2   3   1     1464.22     1405.72     24.08 o 
  -1   3   1     1662.19     1649.48     29.97 o 
   0   3   1     3254.09     3065.73     35.41 o 
   1   3   1     3061.88     2996.12     34.29 o 
   2   3   1     1398.39     1342.30     22.40 o 
   3   3   1      833.77      828.55     22.63 o 
   4   3   1      189.09      176.14      9.71 o 
   5   3   1      116.41      104.46      7.35 o 
   6   3   1       15.45       17.26      4.43 o 
   7   3   1       11.48        3.00      3.98 o 
   8   3   1        0.31       -1.80      5.63 o 
  -8   4   1        3.34        1.36      4.96 o 
  -7   4   1        1.28        1.72      3.53 o 
  -6   4   1       16.81       24.16      7.42 o 
  -5   4   1        1.75        5.97      4.67 o 
  -4   4   1      109.97       99.84      5.79 o 
  -3   4   1       19.77       17.14      1.30 o 
  -2   4   1      697.13      695.44     13.59 o 
  -1   4   1      644.26      650.59     14.59 o 
   0   4   1     1149.59     1090.57     23.48 o 
   1   4   1     1338.46     1245.87     28.17 o 
   2   4   1      148.67      135.60      4.05 o 
   3   4   1      335.52      334.65     10.72 o 
   4   4   1        0.07       -2.59      2.59 o 
   5   4   1       27.42       30.31      4.51 o 
   6   4   1        1.58       -2.87      2.87 o 
   7   4   1        1.05        2.07      4.07 o 
   8   4   1        0.46        1.19      5.33 o 
  -8   5   1        2.75        6.81      6.96 o 
  -7   5   1        0.12       -0.24      3.05 o 
  -6   5   1       20.49       28.84      6.17 o 
  -5   5   1        0.00       -1.34      4.05 o 
  -4   5   1      164.52      164.34      7.96 o 
  -3   5   1        0.00       -0.66      1.60 o 
  -2   5   1      640.95      578.54     11.93 o 
  -1   5   1       15.25       20.11      2.02 o 
   0   5   1      643.20      629.47      9.74 o 
   1   5   1       13.13       12.64      1.86 o 
   2   5   1      133.97      113.29      3.66 o 
   3   5   1       78.57       80.26      5.48 o 
   4   5   1       13.95       13.70      3.27 o 
   5   5   1       36.34       40.35      5.17 o 
   6   5   1        1.52        4.40      3.10 o 
   7   5   1        9.45        1.17      3.65 o 
   8   5   1        0.05        0.18      4.89 o 
  -8   6   1        0.00        8.60      9.24 o 
  -7   6   1        0.11        1.77      3.39 o 
  -6   6   1        0.33        4.16      3.70 o 
  -5   6   1        6.51       -3.64      3.80 o 
  -4   6   1       24.48       28.08      3.46 o 
  -3   6   1       71.10       70.24      4.42 o 
  -2   6   1      446.40      483.95     13.80 o 
  -1   6   1      226.06      283.49      7.33 o 
   0   6   1     1389.74     1472.10     27.40 o 
   1   6   1      208.77      220.59     12.59 o 
   2   6   1      728.52      727.22     21.88 o 
   3   6   1       52.74       61.49      5.17 o 
   4   6   1       96.20      100.47      6.51 o 
   5   6   1       10.75       20.29      4.26 o 
   6   6   1        7.16        3.72      3.31 o 
   7   6   1        1.40        4.33      4.52 o 
  -8   7   1        7.14        6.18      6.22 o 
  -7   7   1        8.69        8.95      4.53 o 
  -6   7   1       42.47       45.78      6.09 o 
  -5   7   1       11.68       21.15      4.13 o 
  -4   7   1      256.72      263.49     11.76 o 
  -3   7   1       24.51       28.52      3.13 o 
  -2   7   1      951.51     1043.82     28.73 o 
  -1   7   1      135.51      133.53      4.46 o 
   0   7   1     1161.96     1246.86     26.10 o 
   1   7   1      439.39      414.26     11.97 o 
   2   7   1      284.61      304.41     12.10 o 
   3   7   1      296.42      298.50     10.77 o 
   4   7   1       11.12       21.71      6.35 o 
   5   7   1       53.19       57.88      6.10 o 
   6   7   1        0.05        1.53      3.12 o 
   7   7   1        4.64        1.97      4.44 o 
  -8   8   1        0.92       -2.06      8.13 o 
  -7   8   1        2.51       -0.29      3.35 o 
  -6   8   1        4.94        6.67      3.62 o 
  -5   8   1       15.08       23.81      4.24 o 
  -4   8   1       31.49       41.61      4.59 o 
  -3   8   1       15.78       13.93      2.93 o 
  -2   8   1      237.68      227.94     16.25 o 
  -1   8   1       20.98       23.06      2.08 o 
   0   8   1      556.47      535.20     13.09 o 
   1   8   1       64.18       61.27      5.40 o 
   2   8   1      212.60      222.26      8.93 o 
   3   8   1       15.12       14.70      2.71 o 
   4   8   1       35.73       36.16      4.31 o 
   5   8   1        2.05        0.11      2.34 o 
   6   8   1        6.52       10.65      5.09 o 
   7   8   1        0.51        7.61      6.78 o 
  -7   9   1        6.20        2.71      6.11 o 
  -6   9   1        0.88        4.16      3.48 o 
  -5   9   1       19.65       13.66      3.93 o 
  -4   9   1        3.05        7.77      3.16 o 
  -3   9   1       19.63       19.91      2.31 o 
  -2   9   1        3.24        5.28      2.91 o 
  -1   9   1       19.28       23.21      2.26 o 
   0   9   1       97.35      111.50      4.36 o 
   1   9   1       30.42       32.57      3.29 o 
   2   9   1      106.77      111.22     11.26 o 
   3   9   1       18.87       13.94      4.03 o 
   4   9   1       15.16       10.75      4.58 o 
   5   9   1        9.79       11.91      4.63 o 
   6   9   1        0.00        9.78      8.30 o 
   7   9   1        2.83        4.04      4.84 o 
  -7  10   1        0.08        8.87      7.26 o 
  -6  10   1        7.14        4.52      4.26 o 
  -5  10   1       18.22       27.75      4.43 o 
  -4  10   1        3.29        6.33      2.88 o 
  -3  10   1      226.48      210.86     12.72 o 
  -2  10   1       28.64       31.92      4.56 o 
  -1  10   1      673.84      692.98     19.74 o 
   0  10   1      206.20      192.65      6.68 o 
   1  10   1      585.06      541.64     23.17 o 
   2  10   1      156.33      137.74      8.75 o 
   3  10   1      128.93      135.73     10.00 o 
   4  10   1       26.03       25.53      5.27 o 
   5  10   1        6.79        5.21      4.02 o 
   6  10   1        1.10        3.74      4.67 o 
   7  10   1        0.05       -3.27      6.02 o 
  -7  11   1       11.91        8.15      5.68 o 
  -6  11   1        0.96       -0.27      3.39 o 
  -5  11   1       39.78       32.91      6.09 o 
  -4  11   1       19.78       11.44      3.91 o 
  -3  11   1      112.76      125.13     10.15 o 
  -2  11   1       52.77       46.98      4.21 o 
  -1  11   1      278.35      278.37     11.87 o 
   0  11   1       14.76       14.37      1.94 o 
   1  11   1      262.41      260.22     11.82 o 
   2  11   1        3.82        6.04      3.77 o 
   3  11   1       60.08       62.59      7.69 o 
   4  11   1       11.42       25.03      5.46 o 
   5  11   1        3.67        5.94      4.99 o 
   6  11   1        4.30       12.01      6.67 o 
  -7  12   1        0.21       -0.58      4.12 o 
  -6  12   1       17.64       18.66      6.39 o 
  -5  12   1        0.04        3.99      4.83 o 
  -4  12   1       69.53       61.11      7.85 o 
  -3  12   1        0.00        5.86      4.01 o 
  -2  12   1      216.25      236.18     14.20 o 
  -1  12   1        1.32        2.81      2.68 o 
   0  12   1      313.15      295.55     10.46 o 
   1  12   1       17.10       24.57      4.14 o 
   2  12   1      155.37      153.80      9.22 o 
   3  12   1       15.51       22.61      5.10 o 
   4  12   1       48.26       51.49      7.06 o 
   5  12   1        3.83        4.96      4.39 o 
   6  12   1       15.70       24.47      8.24 o 
  -6  13   1       35.06       27.62      9.19 o 
  -5  13   1        8.93       12.95      5.65 o 
  -4  13   1      178.50      173.13     13.68 o 
  -3  13   1        8.39        8.18      2.74 o 
  -2  13   1      432.56      422.78     20.66 o 
  -1  13   1        8.57       10.76      2.86 o 
   0  13   1      457.54      436.82     16.82 o 
   1  13   1       19.65       25.81      4.25 o 
   2  13   1      212.57      208.97     11.60 o 
   3  13   1       13.20        9.89      4.45 o 
   4  13   1       52.79       54.90      8.98 o 
   5  13   1        0.54        2.78      4.50 o 
   6  13   1        9.40       18.50      6.38 o 
  -6  14   1       58.96       41.68     12.60 o 
  -5  14   1       32.78       40.01      9.37 o 
  -4  14   1      246.81      225.05     16.14 o 
  -3  14   1       80.22       89.52     11.22 o 
  -2  14   1      622.24      606.57     26.08 o 
  -1  14   1      108.73      102.22      6.22 o 
   0  14   1      797.23      723.02     27.21 o 
   1  14   1       99.77       88.97      8.20 o 
   2  14   1      526.55      505.71     23.61 o 
   3  14   1       63.09       57.61      7.89 o 
   4  14   1      208.73      210.18     17.86 o 
   5  14   1       26.08       24.32      6.62 o 
   6  14   1       56.35       79.67     12.16 o 
  -6  15   1        0.69        6.74      5.40 o 
  -5  15   1        6.44        2.82      4.88 o 
  -4  15   1        8.58       10.09      4.68 o 
  -3  15   1        8.18       10.78      4.83 o 
  -2  15   1       31.25       27.83      4.84 o 
  -1  15   1        4.17        3.45      2.15 o 
   0  15   1       26.70       32.97      4.96 o 
   1  15   1        0.00       -1.00      2.74 o 
   2  15   1        2.63        3.92      3.23 o 
   3  15   1        1.55        1.93      3.78 o 
   4  15   1        0.36        7.97      7.61 o 
   5  15   1        1.63        1.95      4.39 o 
  -5  16   1        0.26        0.25      3.65 o 
  -4  16   1       11.12        9.36      4.57 o 
  -3  16   1        3.47        0.81      3.50 o 
  -2  16   1       15.74       21.20      4.95 o 
  -1  16   1       19.34       21.23      5.35 o 
   0  16   1       15.05       18.31      4.25 o 
   1  16   1       38.04       42.94      6.08 o 
   2  16   1       14.64       14.06      5.45 o 
   3  16   1       30.77       20.19      6.97 o 
   4  16   1        9.34        1.79      5.01 o 
   5  16   1       11.87        7.98      6.23 o 
  -5  17   1       16.94       13.36      6.74 o 
  -4  17   1        0.64        5.40      5.26 o 
  -3  17   1       68.55       62.22      8.48 o 
  -2  17   1        0.66        1.92      3.89 o 
  -1  17   1      104.92      108.34     11.87 o 
   0  17   1        0.21        1.51      2.98 o 
   1  17   1       56.34       59.71      7.16 o 
   2  17   1        0.22       -1.49      4.02 o 
   3  17   1       10.84       12.65      5.32 o 
   4  17   1        0.60       -0.63      4.42 o 
  -4  18   1        3.23        4.33      5.56 o 
  -3  18   1        0.95        1.84      4.15 o 
  -2  18   1        9.49       13.00      7.42 o 
  -1  18   1        1.09       -2.02      6.06 o 
   0  18   1       15.77       14.10      7.14 o 
   1  18   1        3.10        8.31      4.09 o 
   2  18   1       11.99        9.16      5.27 o 
   3  18   1        5.57        2.06      4.87 o 
   4  18   1        4.18       11.24     12.74 o 
  -3  19   1        1.05       -6.76      7.37 o 
  -2  19   1        4.61       17.17     10.30 o 
  -1  19   1        0.60        7.81      6.75 o 
   0  19   1        1.05       -0.33      3.75 o 
   1  19   1        0.77       -1.23      4.36 o 
   2  19   1        0.12        0.79      5.05 o 
   3  19   1        1.53        7.15      7.62 o 
  -2  20   1        0.19       -7.45      7.45 o 
  -1  20   1        4.52        5.93      5.83 o 
   0  20   1        0.09       12.27      7.38 o 
   1  20   1        6.81        7.76      6.89 o 
   2  20   1        0.41        0.81      8.92 o 
  -8   0   2        4.52        4.82      9.79 o 
  -6   0   2        9.82       11.72      7.02 o 
  -4   0   2       51.77       52.79      5.05 o 
  -2   0   2      817.85      831.81     21.71 o 
   0   0   2     2154.68     1785.75     57.50 o 
   2   0   2      694.49      756.04     22.97 o 
   4   0   2       96.73       95.84      8.67 o 
   6   0   2       14.45       33.01      8.07 o 
  -8   1   2        4.73        8.09      5.66 o 
  -7   1   2        2.00        3.90      4.24 o 
  -6   1   2       19.04       22.13      4.21 o 
  -5   1   2       14.45       12.03      4.05 o 
  -4   1   2       88.09       74.40      5.01 o 
  -3   1   2      249.82      270.50      7.17 o 
  -2   1   2      388.72      416.01     10.86 o 
  -1   1   2     2395.42     2351.30     41.88 o 
   0   1   2      914.40      861.93     24.08 o 
   1   1   2     3372.57     3521.82     61.90 o 
   2   1   2      799.65      831.27     16.94 o 
   3   1   2      812.56      779.66     18.31 o 
   4   1   2      162.44      160.86      5.93 o 
   5   1   2       72.53       68.86      6.16 o 
   6   1   2       18.26       24.23      5.29 o 
   7   1   2        2.18        1.88      3.69 o 
  -8   2   2        0.77        9.00      6.62 o 
  -7   2   2        0.42        4.19      4.25 o 
  -6   2   2        1.09        4.22      4.89 o 
  -5   2   2        1.19        4.61      3.76 o 
  -4   2   2        0.74        0.86      1.38 o 
  -3   2   2        2.27        3.46      1.53 o 
  -2   2   2        1.46        1.04      1.37 o 
  -1   2   2       42.35       44.82      2.59 o 
   0   2   2        0.38        2.65      1.51 o 
   1   2   2      209.97      205.49      4.52 o 
   2   2   2        0.25        0.25      1.08 o 
   3   2   2       67.88       68.37      2.96 o 
   4   2   2        1.07        6.28      2.30 o 
   5   2   2        0.26        3.88      2.48 o 
   6   2   2        3.69       10.67      4.38 o 
   7   2   2        1.13       -2.65      4.03 o 
  -8   3   2        0.70        2.43      4.88 o 
  -7   3   2        8.04        6.00      6.26 o 
  -6   3   2        0.02        1.27      3.20 o 
  -5   3   2       68.60       72.11      4.08 o 
  -4   3   2        6.46        4.57      2.18 o 
  -3   3   2      359.43      393.50     12.24 o 
  -2   3   2       91.45       65.11      2.46 o 
  -1   3   2      460.10      436.71      9.29 o 
   0   3   2     1184.23     1094.45     22.63 o 
   1   3   2       21.79       25.27      3.15 o 
   2   3   2      889.45      873.54     20.15 o 
   3   3   2        1.70        2.64      1.53 o 
   4   3   2      201.60      193.21      8.91 o 
   5   3   2        0.23        1.85      2.59 o 
   6   3   2       22.27       20.81      4.29 o 
   7   3   2        0.06       -4.26      4.26 o 
  -8   4   2        1.68       -5.66      6.11 o 
  -7   4   2        0.20        2.37      3.42 o 
  -6   4   2       33.15       39.10      5.32 o 
  -5   4   2       10.14       11.31      3.55 o 
  -4   4   2      269.17      268.87     11.19 o 
  -3   4   2      181.68      173.69      7.31 o 
  -2   4   2      434.65      449.84      9.82 o 
  -1   4   2      985.27      962.46     18.47 o 
   0   4   2       48.24       56.95      1.96 o 
   1   4   2      515.42      476.95     11.01 o 
   2   4   2       19.90       16.59      1.57 o 
   3   4   2       27.42       28.52      2.61 o 
   4   4   2        3.42       13.80      7.79 o 
   5   4   2        0.01        0.06      2.24 o 
   6   4   2        0.00        3.13      3.06 o 
   7   4   2        0.29        3.35      4.93 o 
  -8   5   2        3.06        3.55      4.97 o 
  -7   5   2       28.08       27.15     11.42 o 
  -6   5   2       32.58       29.09      5.06 o 
  -5   5   2       42.54       44.11      6.61 o 
  -4   5   2      211.95      166.58     10.28 o 
  -3   5   2       42.29       45.86      3.16 o 
  -2   5   2      323.79      315.19      8.14 o 
  -1   5   2      203.99      160.90      6.06 o 
   0   5   2      119.10      137.27      6.94 o 
   1   5   2      511.49      470.26     12.09 o 
   2   5   2       15.19       15.29      1.23 o 
   3   5   2      281.39      253.89     18.51 o 
   4   5   2        0.12       -2.15      2.15 o 
   5   5   2       61.15       56.33      8.12 o 
   6   5   2        0.00       -0.95      2.69 o 
   7   5   2        9.26        8.13      5.84 o 
  -8   6   2        4.74        6.12      7.20 o 
  -7   6   2        0.16       -0.71      2.82 o 
  -6   6   2       31.91       42.94      6.04 o 
  -5   6   2        0.16        0.56      5.95 o 
  -4   6   2      264.58      282.50      9.45 o 
  -3   6   2        5.41        2.85      2.81 o 
  -2   6   2     1269.81     1373.99     32.27 o 
  -1   6   2       27.50       50.21      7.03 o 
   0   6   2     2003.89     2195.97     43.13 o 
   1   6   2       27.48       25.51      2.38 o 
   2   6   2     1077.60     1111.96     28.36 o 
   3   6   2        0.01        1.08      1.42 o 
   4   6   2      177.17      169.73     10.97 o 
   5   6   2        8.80       10.50      3.53 o 
   6   6   2       15.47       13.59      5.51 o 
   7   6   2        5.02       -4.93      5.62 o 
  -8   7   2       18.43       20.89      8.47 o 
  -7   7   2       24.35       26.25      6.07 o 
  -6   7   2      108.70      110.91      9.31 o 
  -5   7   2       75.26       72.85      6.76 o 
  -4   7   2      448.89      415.60     20.12 o 
  -3   7   2      128.09      121.82      6.59 o 
  -2   7   2     1016.76     1082.56     26.60 o 
  -1   7   2      108.56      118.89      4.53 o 
   0   7   2      459.60      518.11     12.07 o 
   1   7   2       63.77       72.18      4.21 o 
   2   7   2        8.04       15.09      2.09 o 
   3   7   2       59.40       57.90      7.89 o 
   4   7   2        0.15        6.79      5.41 o 
   5   7   2       27.21       31.22      4.43 o 
   6   7   2        0.10        4.82      4.04 o 
   7   7   2        6.23       12.69      6.91 o 
  -8   8   2        0.26       -3.73      5.75 o 
  -7   8   2        3.19       11.44      4.69 o 
  -6   8   2        7.82        7.58      3.78 o 
  -5   8   2       31.71       36.35      6.45 o 
  -4   8   2       58.10       54.15      5.17 o 
  -3   8   2       99.35      112.27      6.57 o 
  -2   8   2      171.78      164.72      6.14 o 
  -1   8   2      105.67      139.67      5.18 o 
   0   8   2      178.83      186.59      9.29 o 
   1   8   2      128.58      141.05      6.55 o 
   2   8   2       47.83       46.07      3.75 o 
   3   8   2      116.61      119.41      8.73 o 
   4   8   2       10.21       11.42      3.78 o 
   5   8   2       48.89       41.89      6.70 o 
   6   8   2        2.97        0.20      3.35 o 
   7   8   2       12.69       13.97      6.92 o 
  -7   9   2        0.26        5.48      4.63 o 
  -6   9   2        5.73        0.61      2.93 o 
  -5   9   2        0.05        0.12      3.93 o 
  -4   9   2       63.12       70.51      7.71 o 
  -3   9   2        5.04        0.42      1.84 o 
  -2   9   2      307.04      357.46     11.51 o 
  -1   9   2      126.47      126.34      5.24 o 
   0   9   2      458.32      540.91     13.89 o 
   1   9   2      305.86      300.68     15.61 o 
   2   9   2      211.54      215.79      9.07 o 
   3   9   2      144.87      141.65     10.22 o 
   4   9   2       27.74       26.03      5.35 o 
   5   9   2       21.88       25.58      6.02 o 
   6   9   2        0.80        2.91      9.28 o 
   7   9   2        1.77       -0.38      8.07 o 
  -7  10   2        4.62        4.80      5.53 o 
  -6  10   2       21.08       12.34      4.29 o 
  -5  10   2       15.05       25.27      4.69 o 
  -4  10   2      116.65      125.11      8.09 o 
  -3  10   2       27.65       29.00      3.45 o 
  -2  10   2      384.73      400.10     13.59 o 
  -1  10   2        8.33       13.43      2.43 o 
   0  10   2      438.98      445.51     12.52 o 
   1  10   2        5.05        5.74      2.67 o 
   2  10   2      120.32      119.67     10.30 o 
   3  10   2       17.39       26.41      5.10 o 
   4  10   2        6.39       -1.42      3.20 o 
   5  10   2        9.25        1.44      4.11 o 
   6  10   2        0.04        8.48      5.80 o 
  -7  11   2        0.68        0.93      4.21 o 
  -6  11   2       13.18        8.03      4.95 o 
  -5  11   2        2.42        4.61      4.32 o 
  -4  11   2       68.74       84.18      7.15 o 
  -3  11   2        1.87        6.01      2.24 o 
  -2  11   2      115.03      100.89      6.35 o 
  -1  11   2        0.56       -0.84      2.23 o 
   0  11   2       52.01       47.72      4.96 o 
   1  11   2        7.19        7.84      3.95 o 
   2  11   2       15.34       21.03      3.31 o 
   3  11   2        7.00        8.16      5.58 o 
   4  11   2        6.65        4.61      3.75 o 
   5  11   2        1.83        4.93      4.49 o 
   6  11   2        2.52       10.71      6.25 o 
  -7  12   2        4.23        3.43      8.76 o 
  -6  12   2       15.85       12.55      5.41 o 
  -5  12   2       15.87       14.00      6.15 o 
  -4  12   2       53.58       54.81      5.85 o 
  -3  12   2       26.40       23.52      3.49 o 
  -2  12   2      108.34       95.33      5.97 o 
  -1  12   2       20.57       23.80      3.15 o 
   0  12   2       77.72       76.05      6.60 o 
   1  12   2       35.43       23.48      4.40 o 
   2  12   2       20.98       16.49      5.76 o 
   3  12   2       49.34       44.02      5.88 o 
   4  12   2        3.20       -1.82      3.42 o 
   5  12   2       25.52       33.07      8.45 o 
   6  12   2        0.36        3.00      5.33 o 
  -6  13   2       10.41       18.67      8.03 o 
  -5  13   2       11.27       11.38      5.11 o 
  -4  13   2       35.60       42.34      6.33 o 
  -3  13   2       37.26       37.78      4.06 o 
  -2  13   2       65.07       71.41      5.96 o 
  -1  13   2       23.70       15.78      2.89 o 
   0  13   2       79.90       89.67      7.60 o 
   1  13   2        0.05        7.49      4.16 o 
   2  13   2       59.69       56.75      5.49 o 
   3  13   2        4.65       -0.67      2.97 o 
   4  13   2       22.84       12.53      5.28 o 
   5  13   2        2.22       -4.75      4.96 o 
   6  13   2        6.69        3.15      5.33 o 
  -6  14   2        0.11        9.61      7.71 o 
  -5  14   2        0.17        2.66      4.19 o 
  -4  14   2       17.33       18.63      5.50 o 
  -3  14   2        0.10       -0.09      3.50 o 
  -2  14   2      134.60      126.82      7.27 o 
  -1  14   2        0.15       -1.16      1.87 o 
   0  14   2      269.50      276.39     18.25 o 
   1  14   2        7.91        5.46      6.22 o 
   2  14   2      186.38      168.90     11.69 o 
   3  14   2       18.59       20.96      7.01 o 
   4  14   2       53.33       49.12      8.12 o 
   5  14   2       13.75       22.64      6.81 o 
  -6  15   2        0.30        0.35      4.38 o 
  -5  15   2        6.70       17.96      5.91 o 
  -4  15   2        0.05       -1.86      4.57 o 
  -3  15   2       38.79       34.82      5.23 o 
  -2  15   2        4.23       16.59      7.61 o 
  -1  15   2       84.27       86.82      7.56 o 
   0  15   2        8.60        9.09      3.16 o 
   1  15   2       56.92       53.16      6.16 o 
   2  15   2        7.41       19.75      4.49 o 
   3  15   2       14.21       11.59      6.76 o 
   4  15   2        6.50        4.60      4.60 o 
   5  15   2        2.40       -4.60      5.01 o 
  -5  16   2        2.03       -5.35      5.35 o 
  -4  16   2        4.16        0.03      4.44 o 
  -3  16   2        1.21        9.47      6.23 o 
  -2  16   2       13.73       18.18      4.67 o 
  -1  16   2        0.04       15.84      5.24 o 
   0  16   2       20.77       24.46      5.11 o 
   1  16   2        0.42        4.22      3.39 o 
   2  16   2       19.14       26.65     12.18 o 
   3  16   2        0.01       -0.73      3.45 o 
   4  16   2        7.03        4.25      4.95 o 
  -5  17   2        7.63       16.15      9.23 o 
  -4  17   2       27.43       20.47      7.04 o 
  -3  17   2       15.24       14.09      5.53 o 
  -2  17   2       70.89       80.86      9.55 o 
  -1  17   2       13.18       27.59      8.83 o 
   0  17   2       66.68       85.28     11.58 o 
   1  17   2        6.30       11.08      4.63 o 
   2  17   2       22.77       33.06      7.89 o 
   3  17   2        2.95        5.96      5.17 o 
   4  17   2        3.20       -1.34      4.82 o 
  -4  18   2        0.89        3.14      5.74 o 
  -3  18   2       33.04       33.73     10.29 o 
  -2  18   2        5.31       12.15      4.87 o 
  -1  18   2       74.80       90.79     12.58 o 
   0  18   2        7.07       12.82      5.29 o 
   1  18   2       63.40       73.64      9.24 o 
   2  18   2        2.59       -0.48      5.12 o 
   3  18   2       21.22       24.07     10.99 o 
  -3  19   2        9.70        3.41      6.33 o 
  -2  19   2        3.60        8.67     18.33 o 
  -1  19   2        7.64        0.71      3.86 o 
   0  19   2        6.37        3.30      4.57 o 
   1  19   2        2.61        1.50      5.12 o 
   2  19   2        4.58        2.04      4.72 o 
  -2  20   2        0.04       32.41     24.86 o 
  -1  20   2       23.16       41.53     12.40 o 
   0  20   2        0.83       -0.11      4.34 o 
   1  20   2       20.98       37.22     16.64 o 
  -7   0   3        7.44       14.23     21.81 o 
  -5   0   3       43.11       61.98      6.81 o 
  -3   0   3      180.32      191.34      8.62 o 
  -1   0   3      323.99      284.94     11.22 o 
   1   0   3      266.96      267.11     11.17 o 
   3   0   3      103.02      103.22      6.74 o 
   5   0   3       23.43       20.38      4.14 o 
   7   0   3        4.00        2.19      5.79 o 
  -8   1   3       17.15       22.08      8.33 o 
  -7   1   3        5.39        5.03      4.35 o 
  -6   1   3       56.19       72.64      5.68 o 
  -5   1   3       72.95       87.58      6.61 o 
  -4   1   3      153.76      169.23      6.65 o 
  -3   1   3      444.98      435.71     10.99 o 
  -2   1   3      606.91      542.93     14.38 o 
  -1   1   3      547.83      490.40     15.33 o 
   0   1   3     1552.11     1366.47     28.91 o 
   1   1   3       55.28       61.08      2.54 o 
   2   1   3      906.30      965.54     25.29 o 
   3   1   3        0.61        1.13      1.85 o 
   4   1   3      194.48      213.49      8.24 o 
   5   1   3        0.31        6.65      2.71 o 
   6   1   3       27.03       20.96     10.05 o 
   7   1   3        0.05       -2.50      4.64 o 
  -8   2   3        0.02        7.92      5.59 o 
  -7   2   3        3.96       -0.40      2.81 o 
  -6   2   3        4.57        3.12      2.47 o 
  -5   2   3       10.64       11.55      4.29 o 
  -4   2   3       49.82       54.53      3.78 o 
  -3   2   3        6.91        5.47      1.48 o 
  -2   2   3      304.80      292.41      7.03 o 
  -1   2   3       15.52       16.26      1.69 o 
   0   2   3      468.07      447.04     10.86 o 
   1   2   3       21.66       22.22      1.65 o 
   2   2   3      149.85      164.57      5.45 o 
   3   2   3        7.88       14.20      2.11 o 
   4   2   3       44.53       45.64      3.67 o 
   5   2   3        3.02        5.13      3.79 o 
   6   2   3        9.05        9.90      6.16 o 
   7   2   3        0.35        7.15      5.08 o 
  -8   3   3        9.42       12.34      6.39 o 
  -7   3   3        4.56       11.42      6.53 o 
  -6   3   3      109.80      116.17     10.63 o 
  -5   3   3        5.60        1.89      2.28 o 
  -4   3   3      839.01      890.26     24.30 o 
  -3   3   3       21.51       19.94      2.06 o 
  -2   3   3     2725.91     2892.38     54.41 o 
  -1   3   3      248.42      220.11      6.68 o 
   0   3   3     1855.46     1892.09     41.93 o 
   1   3   3      599.46      542.80     12.01 o 
   2   3   3      272.85      296.74      8.43 o 
   3   3   3      284.55      272.00      8.81 o 
   4   3   3       14.24       18.02      2.30 o 
   5   3   3       31.78       33.83      4.11 o 
   6   3   3        0.39       -1.23      2.68 o 
   7   3   3        1.05        2.18      4.62 o 
  -8   4   3        3.85        4.38      5.17 o 
  -7   4   3        3.08        2.35      3.62 o 
  -6   4   3        5.97       12.33      4.45 o 
  -5   4   3       21.80       23.15      4.35 o 
  -4   4   3       13.04       15.79      2.46 o 
  -3   4   3      285.88      289.25      9.43 o 
  -2   4   3       85.84       93.76      4.57 o 
  -1   4   3     1329.44     1366.90     26.17 o 
   0   4   3       84.79       82.25      3.33 o 
   1   4   3      576.47      617.76     13.76 o 
   2   4   3        0.11       -1.39      1.39 o 
   3   4   3       31.74       34.13      3.90 o 
   4   4   3       10.57       14.60      5.22 o 
   5   4   3        0.08        0.75      2.34 o 
   6   4   3        5.44        0.44      2.91 o 
   7   4   3        1.72       12.44      6.03 o 
  -8   5   3        6.44        9.52      7.11 o 
  -7   5   3       10.04       17.75      5.28 o 
  -6   5   3       77.85       61.81     10.09 o 
  -5   5   3       41.86       42.56      3.81 o 
  -4   5   3      648.24      673.43     24.43 o 
  -3   5   3      172.73      182.46      6.30 o 
  -2   5   3     2046.57     2084.94     45.60 o 
  -1   5   3      414.45      464.78     12.95 o 
   0   5   3     1390.30     1368.76     61.65 o 
   1   5   3      370.81      400.75     11.02 o 
   2   5   3      180.03      180.17      5.40 o 
   3   5   3      138.42      126.86      8.39 o 
   4   5   3       13.03       15.63      4.04 o 
   5   5   3       14.16       24.52      4.17 o 
   6   5   3        2.30        3.36      3.62 o 
   7   5   3        0.52       21.31      8.08 o 
  -8   6   3        1.45        0.27      4.97 o 
  -7   6   3        3.06        4.24      5.21 o 
  -6   6   3        6.67        5.60      3.61 o 
  -5   6   3       20.54       31.13      4.89 o 
  -4   6   3       15.18       20.61      4.74 o 
  -3   6   3       75.12       83.01      4.08 o 
  -2   6   3       17.52       17.32      1.98 o 
  -1   6   3      225.40      252.24     10.39 o 
   0   6   3        8.00        4.88      2.30 o 
   1   6   3      155.19      150.20      6.16 o 
   2   6   3        1.11        2.51      1.33 o 
   3   6   3      104.05      101.08      6.66 o 
   4   6   3        0.05       -0.07      2.61 o 
   5   6   3       60.96       66.89      9.40 o 
   6   6   3        0.27       -3.35      3.66 o 
   7   6   3       16.83       23.62     11.16 o 
  -8   7   3        0.29        9.29      7.71 o 
  -7   7   3        7.26       11.14      5.12 o 
  -6   7   3        7.27       12.45      6.04 o 
  -5   7   3        1.27        2.61      3.26 o 
  -4   7   3       54.10       53.60      5.24 o 
  -3   7   3        4.07        3.01      2.31 o 
  -2   7   3      148.86      152.66      6.04 o 
  -1   7   3       32.89       49.05      4.19 o 
   0   7   3       95.50       87.73      3.32 o 
   1   7   3      328.43      344.13     12.26 o 
   2   7   3       18.87       18.98      2.61 o 
   3   7   3      261.16      229.32     17.14 o 
   4   7   3        0.93        2.51      4.43 o 
   5   7   3       78.23       73.89      8.23 o 
   6   7   3        0.03       -1.05      4.04 o 
   7   7   3       12.36        6.04      6.93 o 
  -8   8   3        0.09        8.59      6.97 o 
  -7   8   3        7.47        5.62      4.10 o 
  -6   8   3        2.99       17.92      5.54 o 
  -5   8   3       39.94       49.81      5.98 o 
  -4   8   3       77.37       76.29      5.90 o 
  -3   8   3      194.31      185.28      7.70 o 
  -2   8   3      677.44      733.63     21.49 o 
  -1   8   3      453.86      434.30     12.72 o 
   0   8   3     1302.17     1319.71     37.67 o 
   1   8   3      240.04      251.20     10.28 o 
   2   8   3      585.09      595.87     21.06 o 
   3   8   3       29.74       32.54      5.31 o 
   4   8   3      115.77      110.07      9.53 o 
   5   8   3        0.34       -3.88      3.88 o 
   6   8   3       16.42        5.87      5.43 o 
  -8   9   3        2.23        5.30     10.96 o 
  -7   9   3       30.98       29.41      6.79 o 
  -6   9   3       11.77        8.53      4.09 o 
  -5   9   3      124.75      135.32      9.26 o 
  -4   9   3       35.91       32.81      4.81 o 
  -3   9   3      316.64      313.60     13.75 o 
  -2   9   3      104.18      105.42      5.34 o 
  -1   9   3      382.11      371.47     12.56 o 
   0   9   3      186.23      165.00      9.67 o 
   1   9   3      189.92      207.29      9.30 o 
   2   9   3      107.45       99.35      5.95 o 
   3   9   3       47.31       50.84      6.65 o 
   4   9   3       14.56       26.60      6.29 o 
   5   9   3        7.82        3.47      3.95 o 
   6   9   3        0.16        4.12      5.35 o 
  -7  10   3        1.73        2.31      4.28 o 
  -6  10   3        8.43        6.13      4.10 o 
  -5  10   3        1.86        7.81      3.67 o 
  -4  10   3       37.78       34.89      5.08 o 
  -3  10   3        2.02        6.26      2.65 o 
  -2  10   3       74.88       71.67      5.11 o 
  -1  10   3       31.03       30.06      3.21 o 
   0  10   3       59.34       53.59      4.97 o 
   1  10   3       17.99       17.96      3.54 o 
   2  10   3       21.88       27.46      3.71 o 
   3  10   3        0.01        5.39      3.58 o 
   4  10   3        3.83        8.83      4.18 o 
   5  10   3        2.10        2.99      3.96 o 
   6  10   3        0.19        5.23      4.89 o 
  -7  11   3        7.88       13.23      5.97 o 
  -6  11   3       12.78        6.14      4.07 o 
  -5  11   3       49.07       46.32      6.57 o 
  -4  11   3       60.79       55.35      6.04 o 
  -3  11   3      152.76      142.48      9.08 o 
  -2  11   3      199.72      185.12      8.96 o 
  -1  11   3      164.46      164.95      7.76 o 
   0  11   3      288.49      274.48     13.25 o 
   1  11   3       46.18       46.42      5.39 o 
   2  11   3      179.73      167.37      9.89 o 
   3  11   3        4.74        4.66      3.88 o 
   4  11   3       59.30       54.74      7.33 o 
   5  11   3        0.86       -1.72      5.71 o 
   6  11   3       12.80       12.53      6.34 o 
  -7  12   3        0.02        0.63      5.36 o 
  -6  12   3        4.97        1.87      4.42 o 
  -5  12   3        0.19        2.43      2.97 o 
  -4  12   3       28.08       29.57      4.85 o 
  -3  12   3        0.66       -0.63      2.56 o 
  -2  12   3       39.09       38.43      5.05 o 
  -1  12   3        1.10       -2.25      2.25 o 
   0  12   3       25.79       35.50      5.10 o 
   1  12   3        0.45       -1.01      2.67 o 
   2  12   3       18.28       14.58      3.46 o 
   3  12   3        0.64        2.37      3.63 o 
   4  12   3        7.08       15.39      5.95 o 
   5  12   3        0.97       11.51      5.94 o 
   6  12   3        1.14       15.72     11.11 o 
  -6  13   3       13.40        9.25      5.27 o 
  -5  13   3        5.85        5.06      4.56 o 
  -4  13   3       60.04       52.46      6.22 o 
  -3  13   3       17.62       13.74      3.16 o 
  -2  13   3       89.18       79.93      6.31 o 
  -1  13   3       34.19       35.00      6.59 o 
   0  13   3       25.24       32.96      5.10 o 
   1  13   3       40.02       30.03      4.74 o 
   2  13   3        0.07       -2.71      2.71 o 
   3  13   3       30.85       36.78      6.90 o 
   4  13   3        1.51        2.73      4.58 o 
   5  13   3       13.24       26.30     10.90 o 
  -6  14   3        3.44       -2.60      5.50 o 
  -5  14   3        9.49       11.74      6.22 o 
  -4  14   3        8.50       17.13      6.03 o 
  -3  14   3       78.18       71.64      5.77 o 
  -2  14   3       16.88       19.03      4.98 o 
  -1  14   3      202.50      214.57     21.81 o 
   0  14   3       16.77       27.21      5.69 o 
   1  14   3      179.18      185.41     11.30 o 
   2  14   3        4.90        5.85      3.87 o 
   3  14   3       52.13       49.27      7.69 o 
   4  14   3        0.02       11.47      8.84 o 
   5  14   3        5.40       -0.95      4.60 o 
  -6  15   3       10.16       12.64      7.88 o 
  -5  15   3        7.33       15.64      7.40 o 
  -4  15   3       19.75       13.50      6.46 o 
  -3  15   3       40.59       51.05      7.50 o 
  -2  15   3       23.53       26.17      4.18 o 
  -1  15   3       73.95       84.00      8.40 o 
   0  15   3       20.55       27.04      6.94 o 
   1  15   3       49.39       43.75      7.36 o 
   2  15   3       12.29       29.45      6.40 o 
   3  15   3       17.36       23.75      7.20 o 
   4  15   3        4.42       -5.37      5.87 o 
  -5  16   3        5.80       -7.01      7.01 o 
  -4  16   3        0.45       -4.53      4.53 o 
  -3  16   3        5.01        4.72      3.45 o 
  -2  16   3       25.72       28.24      5.09 o 
  -1  16   3        0.03       -2.94      3.54 o 
   0  16   3       61.89       54.91     12.65 o 
   1  16   3        0.70       -0.06      5.13 o 
   2  16   3       37.75       48.26      8.30 o 
   3  16   3        0.13       -1.99      4.06 o 
   4  16   3        8.92        6.79      5.87 o 
  -5  17   3        0.22       11.42      9.71 o 
  -4  17   3        0.53        0.20      4.73 o 
  -3  17   3        0.02       -5.94      5.94 o 
  -2  17   3        5.83       14.98      5.38 o 
  -1  17   3        1.82        5.80      4.44 o 
   0  17   3       13.55       14.32      4.43 o 
   1  17   3        8.24        6.97      5.49 o 
   2  17   3       10.52       15.95      7.67 o 
   3  17   3        7.63        3.10      6.37 o 
  -4  18   3        0.56       -0.04      6.82 o 
  -3  18   3        0.26        1.26      5.37 o 
  -2  18   3        6.96        6.14      4.57 o 
  -1  18   3        0.08       10.28      6.91 o 
   0  18   3       14.00       16.53      6.33 o 
   1  18   3        0.02        5.00      5.03 o 
   2  18   3        6.95       15.70      6.52 o 
   3  18   3        0.01       10.58      6.31 o 
  -3  19   3       20.96       23.88     23.65 o 
  -2  19   3       34.67       42.25     10.90 o 
  -1  19   3       19.53       15.20      6.94 o 
   0  19   3       40.37       40.45      8.55 o 
   1  19   3       11.24        6.84      5.55 o 
   2  19   3       27.07       35.12      8.79 o 
  -2  20   3        0.06       10.28      9.27 o 
  -1  20   3        0.84        3.17     10.65 o 
   0  20   3        0.10       -0.46      6.06 o 
  -8   0   4        2.44       -7.15      8.80 o 
  -6   0   4        7.44        0.80      3.98 o 
  -4   0   4       42.70       49.21      7.13 o 
  -2   0   4      186.30      185.62      6.88 o 
   0   0   4      111.32      117.58      7.51 o 
   2   0   4        6.27        5.58      2.68 o 
   4   0   4       33.45       35.08      5.10 o 
   6   0   4       16.20       19.38     16.16 o 
  -8   1   4       13.14       16.90      7.06 o 
  -7   1   4       23.16       21.42      5.30 o 
  -6   1   4       47.41       60.62      5.61 o 
  -5   1   4      224.38      232.33     11.13 o 
  -4   1   4       92.10      108.81      5.34 o 
  -3   1   4     1359.12     1457.04     34.15 o 
  -2   1   4      233.59      230.02      5.69 o 
  -1   1   4     2609.38     2751.77     52.77 o 
   0   1   4      282.66      276.21      8.39 o 
   1   1   4     1139.47     1262.09     30.37 o 
   2   1   4      122.90      130.06      5.31 o 
   3   1   4      206.59      201.13      8.52 o 
   4   1   4       38.29       39.79      3.84 o 
   5   1   4       37.37       32.67      6.56 o 
   6   1   4        7.01        2.52      4.27 o 
   7   1   4        8.05       -3.02      5.28 o 
  -8   2   4        7.13       -3.70      5.53 o 
  -7   2   4        8.47       11.91      4.43 o 
  -6   2   4        2.90        8.45      3.54 o 
  -5   2   4       29.25       27.46      4.14 o 
  -4   2   4       22.79       23.23      3.14 o 
  -3   2   4       47.46       54.03      3.35 o 
  -2   2   4      260.37      269.59      9.11 o 
  -1   2   4       88.79       83.52      3.78 o 
   0   2   4      539.96      497.64     13.28 o 
   1   2   4       88.16       79.81      3.77 o 
   2   2   4      258.05      250.20      8.72 o 
   3   2   4       61.07       62.94      4.18 o 
   4   2   4       59.31       63.17      5.00 o 
   5   2   4       19.90       28.55      5.43 o 
   6   2   4       11.92        1.47      3.74 o 
   7   2   4        3.09       -2.52      5.52 o 
  -8   3   4        4.11        5.37      5.44 o 
  -7   3   4        0.09        4.11      3.87 o 
  -6   3   4        0.05        8.25      3.08 o 
  -5   3   4        9.49       16.17      3.54 o 
  -4   3   4       96.85       82.13      4.55 o 
  -3   3   4       83.38       82.34      5.32 o 
  -2   3   4      724.75      772.90     22.85 o 
  -1   3   4       53.88       41.73      4.66 o 
   0   3   4      598.19      612.49     16.75 o 
   1   3   4       10.88       17.78      1.96 o 
   2   3   4       37.26       39.67      4.70 o 
   3   3   4       38.76       49.00      3.82 o 
   4   3   4        0.01        0.64      1.67 o 
   5   3   4       15.03       16.75      4.42 o 
   6   3   4        0.18        0.65      3.21 o 
   7   3   4        2.04       -1.24      4.84 o 
  -8   4   4        0.01        6.12      5.45 o 
  -7   4   4       12.45       17.04      5.02 o 
  -6   4   4        5.27        3.67      3.11 o 
  -5   4   4       26.64       34.84      5.84 o 
  -4   4   4      168.90      156.68      6.39 o 
  -3   4   4       10.66       13.39      4.08 o 
  -2   4   4     1095.45     1163.41     34.34 o 
  -1   4   4        7.40        5.22      2.55 o 
   0   4   4      991.04     1002.04     26.93 o 
   1   4   4        2.27        1.90      1.43 o 
   2   4   4      129.74      130.78      6.68 o 
   3   4   4        3.85        6.48      2.14 o 
   4   4   4        3.24        9.02      4.28 o 
   5   4   4        6.33        7.00      3.22 o 
   6   4   4        0.00       -1.40      4.03 o 
  -8   5   4        2.09        6.85      8.03 o 
  -7   5   4       16.50       29.27      9.30 o 
  -6   5   4       28.44       29.94      5.20 o 
  -5   5   4       23.76       27.84      3.57 o 
  -4   5   4      258.34      264.90     10.67 o 
  -3   5   4       12.31       11.94      1.74 o 
  -2   5   4     1090.06     1042.91     47.73 o 
  -1   5   4       44.06       44.20      2.27 o 
   0   5   4     1286.38     1205.31     87.79 o 
   1   5   4      161.32      167.57      5.51 o 
   2   5   4      358.69      397.12     12.35 o 
   3   5   4      109.20      117.82      6.82 o 
   4   5   4       54.05       63.59      5.71 o 
   5   5   4       23.63       18.24      4.17 o 
   6   5   4        6.33        2.18      3.97 o 
  -8   6   4        0.21       -4.90      8.69 o 
  -7   6   4        2.22        5.69      4.43 o 
  -6   6   4        7.06        9.94      3.73 o 
  -5   6   4        0.02        0.31      1.91 o 
  -4   6   4       18.21       21.43      6.86 o 
  -3   6   4       33.92       40.03      4.33 o 
  -2   6   4        7.55        6.90      2.01 o 
  -1   6   4      109.44       84.60      5.26 o 
   0   6   4        7.48       10.22      2.74 o 
   1   6   4       40.41       30.91      2.16 o 
   2   6   4       10.75       11.85      2.02 o 
   3   6   4        0.12       -1.72      2.02 o 
   4   6   4        0.82        4.11      3.32 o 
   5   6   4        1.48        5.53      4.69 o 
   6   6   4        0.25       -2.47      4.51 o 
  -8   7   4        0.02       -3.23      6.40 o 
  -7   7   4        5.34       10.62      5.47 o 
  -6   7   4        1.48       -0.44      2.75 o 
  -5   7   4       10.67       12.59      4.18 o 
  -4   7   4       17.73       22.13      4.10 o 
  -3   7   4       31.76       35.18      4.65 o 
  -2   7   4       14.10       22.18      2.79 o 
  -1   7   4       56.16       61.20      4.65 o 
   0   7   4        8.94        8.03      1.95 o 
   1   7   4       24.67       31.64      2.32 o 
   2   7   4       28.03       25.14      3.70 o 
   3   7   4        2.73        1.68      2.99 o 
   4   7   4        8.94        7.55      3.73 o 
   5   7   4        0.00       -4.42      4.42 o 
   6   7   4        0.27        7.72      5.85 o 
  -8   8   4        0.05        4.04     11.89 o 
  -7   8   4        0.69       10.36     10.83 o 
  -6   8   4        0.02        1.47      3.80 o 
  -5   8   4        0.68       -0.30      2.66 o 
  -4   8   4        0.02        4.81      2.11 o 
  -3   8   4       48.59       46.73      3.51 o 
  -2   8   4        0.02       -0.53      1.53 o 
  -1   8   4      177.30      196.18      8.48 o 
   0   8   4        0.00       -0.02      2.57 o 
   1   8   4       64.39       61.22      5.52 o 
   2   8   4        0.02        3.73      2.91 o 
   3   8   4        0.01        2.13      3.68 o 
   4   8   4        0.37       15.28     10.32 o 
   5   8   4        6.40        0.64      3.75 o 
   6   8   4        0.54        0.75      3.81 o 
  -7   9   4        1.21       -2.24      4.69 o 
  -6   9   4        0.21        0.10      2.79 o 
  -5   9   4       30.18       36.33      6.82 o 
  -4   9   4        0.01        0.76      2.75 o 
  -3   9   4      204.09      188.24      8.36 o 
  -2   9   4        2.06        4.10      2.33 o 
  -1   9   4      371.42      369.40     14.49 o 
   0   9   4        3.27        3.58      2.47 o 
   1   9   4      178.76      170.14      9.34 o 
   2   9   4        2.50        2.54      4.00 o 
   3   9   4       28.81       26.77      5.44 o 
   4   9   4        3.15        8.07      5.14 o 
   5   9   4        2.75       -0.24      3.67 o 
   6   9   4        1.29       -0.49      3.66 o 
  -7  10   4        0.00       -0.72      4.88 o 
  -6  10   4       26.44       31.31      6.51 o 
  -5  10   4        6.06        8.81      4.83 o 
  -4  10   4      110.39      118.26      7.48 o 
  -3  10   4       39.05       37.35      3.82 o 
  -2  10   4      192.42      178.17      8.22 o 
  -1  10   4       49.15       46.98      3.94 o 
   0  10   4      152.88      140.69      9.76 o 
   1  10   4       13.74       20.43      3.86 o 
   2  10   4       62.67       64.41      5.57 o 
   3  10   4        1.64       -1.73      4.15 o 
   4  10   4       18.60       12.54      5.01 o 
   5  10   4        0.58        2.17      5.20 o 
   6  10   4        3.42        2.99      4.61 o 
  -7  11   4        0.21        3.89      7.74 o 
  -6  11   4        0.02        1.99      3.38 o 
  -5  11   4        4.59        1.10      3.03 o 
  -4  11   4        4.54        5.50      3.21 o 
  -3  11   4       41.72       46.09      5.19 o 
  -2  11   4       19.14       26.81      3.84 o 
  -1  11   4      122.66      133.47      6.99 o 
   0  11   4        2.10        7.54      3.67 o 
   1  11   4      115.17      120.46      8.86 o 
   2  11   4        9.31       22.10      3.96 o 
   3  11   4       35.83       41.54      7.35 o 
   4  11   4       10.83       38.53      7.68 o 
   5  11   4        3.12        4.68      4.81 o 
  -7  12   4        5.52        1.85      5.85 o 
  -6  12   4        7.79       13.50      8.60 o 
  -5  12   4       15.51       13.88      4.61 o 
  -4  12   4       39.78       42.29      4.89 o 
  -3  12   4        7.20        4.05      3.35 o 
  -2  12   4       87.74       83.14      5.88 o 
  -1  12   4        6.71        6.40      2.90 o 
   0  12   4       61.60       62.57      6.65 o 
   1  12   4       31.99       37.37      5.86 o 
   2  12   4       18.47       16.09      3.55 o 
   3  12   4       22.44       32.60      7.78 o 
   4  12   4        4.51        9.35      4.89 o 
   5  12   4        7.87        4.97      5.34 o 
  -6  13   4       35.94       43.47     11.16 o 
  -5  13   4        4.00        8.72      4.16 o 
  -4  13   4       93.45       94.23     10.31 o 
  -3  13   4        4.51        7.62      3.38 o 
  -2  13   4      173.75      147.95      8.82 o 
  -1  13   4        0.11        0.46      2.46 o 
   0  13   4      189.26      167.99     11.01 o 
   1  13   4       11.50       13.84      5.14 o 
   2  13   4      100.56       91.75      7.95 o 
   3  13   4       11.57       12.25      5.65 o 
   4  13   4       31.85       33.05      7.36 o 
   5  13   4        2.61        2.67      4.95 o 
  -6  14   4        0.28       -6.17      9.00 o 
  -5  14   4       30.72       19.22      8.22 o 
  -4  14   4        1.19        3.98      4.10 o 
  -3  14   4       73.71       67.63      7.51 o 
  -2  14   4       18.86       24.30      3.93 o 
  -1  14   4       82.14       69.92      6.99 o 
   0  14   4       32.39       44.61      6.38 o 
   1  14   4       36.85       32.53      5.16 o 
   2  14   4        9.30       14.18      5.89 o 
   3  14   4        8.61        2.52      4.35 o 
   4  14   4        0.06        6.73      6.72 o 
  -6  15   4        8.34        7.55      7.57 o 
  -5  15   4       26.74       14.43     10.02 o 
  -4  15   4       28.73       26.74      8.62 o 
  -3  15   4       61.58       50.61      7.65 o 
  -2  15   4       55.97       52.37      9.13 o 
  -1  15   4       60.53       58.95      8.20 o 
   0  15   4       53.86       49.54      6.83 o 
   1  15   4       28.77       19.11      4.97 o 
   2  15   4       29.64       24.94      6.02 o 
   3  15   4        9.81       11.71      6.95 o 
   4  15   4        9.76       20.46      7.46 o 
  -5  16   4       19.03       26.31     15.89 o 
  -4  16   4        0.07        4.03      7.39 o 
  -3  16   4       55.00       40.37      6.08 o 
  -2  16   4        0.22       -3.56      3.56 o 
  -1  16   4       87.38       98.01      9.76 o 
   0  16   4        2.74        1.75      3.66 o 
   1  16   4       57.10       48.78      9.76 o 
   2  16   4        2.62        7.98      8.10 o 
   3  16   4       15.35       23.79     10.37 o 
  -4  17   4        5.05        9.03     14.67 o 
  -3  17   4        5.45       12.43      9.22 o 
  -2  17   4        2.01        2.65      4.33 o 
  -1  17   4        6.55        9.48      5.08 o 
   0  17   4        0.34        2.23      3.51 o 
   1  17   4        2.80        8.88      4.22 o 
   2  17   4        2.08       13.39      6.35 o 
   3  17   4        0.27        2.79      4.80 o 
  -4  18   4       13.73       20.53     15.14 o 
  -3  18   4        0.49        3.68     10.39 o 
  -2  18   4       13.10       19.60     12.24 o 
  -1  18   4        0.34       -0.30      3.95 o 
   0  18   4        4.70        7.56      4.35 o 
   1  18   4        0.70       -0.43      5.85 o 
   2  18   4        0.43        2.49      8.77 o 
  -3  19   4        1.89        9.58     18.75 o 
  -2  19   4        5.54       -5.76      8.17 o 
  -1  19   4        4.36       -3.76     14.09 o 
   0  19   4        7.82        4.37      6.53 o 
   1  19   4        4.49        6.01     11.45 o 
  -7   0   5       47.03       59.76     12.00 o 
  -5   0   5      114.29      118.96      9.82 o 
  -3   0   5       29.85       27.30      3.65 o 
  -1   0   5       86.51      101.27      4.55 o 
   1   0   5       55.95       61.21      7.49 o 
   3   0   5        2.07        0.32      3.13 o 
   5   0   5        0.07       -2.42      5.96 o 
  -8   1   5       10.08       13.16      6.64 o 
  -7   1   5        2.38       -0.57      2.65 o 
  -6   1   5       36.41       42.61      5.50 o 
  -5   1   5       60.67       61.61      6.31 o 
  -4   1   5       65.13       78.58      4.85 o 
  -3   1   5      352.45      351.64     11.65 o 
  -2   1   5       85.01      101.46      4.59 o 
  -1   1   5      704.45      706.06     17.09 o 
   0   1   5      160.35      195.02      7.39 o 
   1   1   5      480.45      507.52     17.23 o 
   2   1   5      156.02      184.81      8.35 o 
   3   1   5      114.67      123.17      7.03 o 
   4   1   5       69.04       70.10      5.86 o 
   5   1   5       19.68       20.60      6.58 o 
   6   1   5       15.91        0.07      3.38 o 
  -8   2   5        8.03       22.89      9.31 o 
  -7   2   5       49.65       46.28      7.14 o 
  -6   2   5       38.75       44.69      5.39 o 
  -5   2   5      238.30      264.19     11.72 o 
  -4   2   5       43.57       48.26      4.02 o 
  -3   2   5      735.45      706.93     44.25 o 
  -2   2   5        0.39       -1.77      2.12 o 
  -1   2   5      986.01     1031.56     40.74 o 
   0   2   5       19.78       23.88      2.63 o 
   1   2   5      335.90      365.34     12.55 o 
   2   2   5        1.17       -0.03      1.95 o 
   3   2   5       53.58       76.00      5.68 o 
   4   2   5        5.21       13.24      4.96 o 
   5   2   5        7.59       10.51      4.88 o 
   6   2   5        3.07       -0.09      4.91 o 
  -8   3   5        0.22        6.61      8.94 o 
  -7   3   5        1.08       -0.63      3.01 o 
  -6   3   5        4.86        3.83      2.70 o 
  -5   3   5       14.71       13.57      6.01 o 
  -4   3   5       38.55       38.99      3.07 o 
  -3   3   5      110.18      112.57      6.79 o 
  -2   3   5      131.08      134.03     11.23 o 
  -1   3   5      162.98      186.67      7.67 o 
   0   3   5      175.55      160.78      6.50 o 
   1   3   5       23.17       37.88      3.15 o 
   2   3   5       62.83       73.50      5.21 o 
   3   3   5        0.75        2.45      2.19 o 
   4   3   5        7.89       11.62      2.94 o 
   5   3   5        0.62        0.44      2.95 o 
   6   3   5        0.30        7.03      5.21 o 
  -8   4   5        0.53        6.09      8.94 o 
  -7   4   5        4.40       15.45      4.68 o 
  -6   4   5        5.74       11.45      3.03 o 
  -5   4   5        0.06        2.41      3.07 o 
  -4   4   5       15.68       23.38      5.15 o 
  -3   4   5       91.90      121.33     12.35 o 
  -2   4   5        1.75        6.71      2.34 o 
  -1   4   5      330.09      329.90     12.12 o 
   0   4   5        3.23        6.13      1.58 o 
   1   4   5      121.88      127.78      5.63 o 
   2   4   5        1.68        6.38      2.27 o 
   3   4   5        2.06        5.99      2.41 o 
   4   4   5        0.57        5.97      3.14 o 
   5   4   5        2.47        1.93      3.61 o 
   6   4   5        0.24        3.64      5.17 o 
  -8   5   5        6.87        8.19      8.11 o 
  -7   5   5        0.60        2.26      3.31 o 
  -6   5   5       23.25       30.30      4.28 o 
  -5   5   5        5.65       10.98      4.34 o 
  -4   5   5       34.26       30.84      4.34 o 
  -3   5   5       46.64       55.36      5.35 o 
  -2   5   5       37.89       45.83      7.89 o 
  -1   5   5      151.85      137.39      5.46 o 
   0   5   5       45.33       38.35      3.51 o 
   1   5   5      109.54      109.64      5.39 o 
   2   5   5       25.35       37.37      4.25 o 
   3   5   5       32.91       41.77      4.12 o 
   4   5   5        4.32        4.62      2.89 o 
   5   5   5        5.85       10.21      4.79 o 
   6   5   5        0.17        2.86      5.08 o 
  -8   6   5        5.42        7.25      7.64 o 
  -7   6   5       74.23       79.18     14.87 o 
  -6   6   5       30.52       30.25      5.30 o 
  -5   6   5      206.31      186.37      9.96 o 
  -4   6   5      207.20      229.46     13.47 o 
  -3   6   5      315.23      318.11     14.77 o 
  -2   6   5      713.67      747.58     29.85 o 
  -1   6   5      217.71      199.24      8.08 o 
   0   6   5      731.54      707.81     55.57 o 
   1   6   5       97.98      109.77      5.25 o 
   2   6   5      200.46      197.52      8.25 o 
   3   6   5       47.25       54.95      5.39 o 
   4   6   5       16.83       26.73      6.08 o 
   5   6   5       16.55       17.66      6.17 o 
   6   6   5        0.58        0.67      5.50 o 
  -8   7   5        0.59        2.66      6.20 o 
  -7   7   5        6.04       15.50      6.54 o 
  -6   7   5        3.49        8.24      5.15 o 
  -5   7   5       56.79       50.68      5.09 o 
  -4   7   5        5.94        5.45      1.99 o 
  -3   7   5      180.52      170.58     10.49 o 
  -2   7   5        0.14        1.57      5.35 o 
  -1   7   5      185.03      152.84      6.20 o 
   0   7   5       13.03       19.61      4.07 o 
   1   7   5       68.61       57.23      6.00 o 
   2   7   5       11.81        8.18      3.27 o 
   3   7   5       14.38       12.11      5.38 o 
   4   7   5        2.25        0.70      3.41 o 
   5   7   5        4.35        3.10      4.79 o 
   6   7   5        0.14       -0.77      4.71 o 
  -8   8   5        7.23        3.14      5.82 o 
  -7   8   5        0.59        1.86      5.45 o 
  -6   8   5       10.40       14.96      5.09 o 
  -5   8   5        2.10        0.52      2.55 o 
  -4   8   5       12.43        4.38      3.93 o 
  -3   8   5       23.29       25.93      4.46 o 
  -2   8   5       29.66       46.09      4.73 o 
  -1   8   5       81.79       82.93      4.74 o 
   0   8   5       21.52       23.24      4.49 o 
   1   8   5       43.94       44.60      5.46 o 
   2   8   5        0.85        5.83      3.07 o 
   3   8   5        6.20        7.56      4.67 o 
   4   8   5        0.28        4.08      5.35 o 
   5   8   5        0.54        3.27      4.28 o 
  -7   9   5        7.72        3.65      4.97 o 
  -6   9   5        0.22        7.86      8.87 o 
  -5   9   5       21.24       23.87      4.95 o 
  -4   9   5       33.14       39.09      5.91 o 
  -3   9   5       40.05       43.02      5.89 o 
  -2   9   5      143.52      131.19     10.16 o 
  -1   9   5       57.57       54.94      4.03 o 
   0   9   5      136.73      140.92      8.76 o 
   1   9   5       38.86       53.70      5.97 o 
   2   9   5       36.88       40.47      9.42 o 
   3   9   5        4.41        7.19      3.96 o 
   4   9   5        4.72       13.50      7.22 o 
   5   9   5        0.06        6.78      9.74 o 
  -7  10   5        6.53        3.11      5.09 o 
  -6  10   5        8.93       -2.07      4.37 o 
  -5  10   5       17.72       21.40      6.09 o 
  -4  10   5       59.81       58.52      6.97 o 
  -3  10   5       15.80       19.72      5.19 o 
  -2  10   5      172.77      163.14      8.03 o 
  -1  10   5        0.79        3.19      5.13 o 
   0  10   5      154.20      162.71     10.10 o 
   1  10   5        4.06        0.71      2.51 o 
   2  10   5       42.56       38.70      5.74 o 
   3  10   5        1.29        3.42      3.96 o 
   4  10   5        5.09        7.86      5.66 o 
   5  10   5        0.04       -0.80      5.92 o 
  -7  11   5        0.02        5.93     10.62 o 
  -6  11   5        1.81        0.16      7.22 o 
  -5  11   5        0.00       -8.47     12.81 o 
  -4  11   5       22.19       19.06      4.73 o 
  -3  11   5        0.31       -3.22      3.22 o 
  -2  11   5       47.15       37.75      3.65 o 
  -1  11   5        0.02       -0.97      2.30 o 
   0  11   5       20.71       21.16      4.73 o 
   1  11   5        2.36        0.60      2.67 o 
   2  11   5        1.41        4.07      3.05 o 
   3  11   5        2.17        7.72      5.53 o 
   4  11   5        0.05        9.41      6.23 o 
   5  11   5        0.34       -0.78      4.07 o 
  -7  12   5        0.15       18.57     12.30 o 
  -6  12   5        4.30        3.37      5.77 o 
  -5  12   5        0.93        9.27      4.99 o 
  -4  12   5       20.98       31.44      7.14 o 
  -3  12   5       18.92       24.99      6.25 o 
  -2  12   5       22.42       26.13      3.33 o 
  -1  12   5       40.70       47.81      5.73 o 
   0  12   5        7.32       10.49      3.63 o 
   1  12   5       24.18       22.32      4.86 o 
   2  12   5        2.02        8.23      3.43 o 
   3  12   5        5.06       13.14      6.95 o 
   4  12   5        1.01        2.24      4.74 o 
  -6  13   5       13.18        7.50      6.99 o 
  -5  13   5       51.54       41.51      7.52 o 
  -4  13   5       28.22       34.70      5.60 o 
  -3  13   5      165.92      160.16     13.88 o 
  -2  13   5       23.99       31.09      5.14 o 
  -1  13   5      214.12      193.03     12.73 o 
   0  13   5        4.12        6.77      3.59 o 
   1  13   5      127.64      121.16     11.43 o 
   2  13   5        0.23       -1.08      3.70 o 
   3  13   5       46.59       42.83      8.55 o 
   4  13   5        0.87        4.15      6.73 o 
  -6  14   5        0.03        4.99      7.72 o 
  -5  14   5        3.93       14.72      9.75 o 
  -4  14   5        1.24        5.80      4.48 o 
  -3  14   5       23.83       24.00      5.65 o 
  -2  14   5        8.11       15.92      5.64 o 
  -1  14   5       50.94       60.57      7.00 o 
   0  14   5        9.98        8.49      3.96 o 
   1  14   5       32.88       34.02      6.15 o 
   2  14   5        5.49        5.06      4.82 o 
   3  14   5        7.49       23.34     13.53 o 
   4  14   5        2.75        8.00      5.35 o 
  -5  15   5        8.09        7.40      6.21 o 
  -4  15   5        2.35        6.79      4.08 o 
  -3  15   5       20.67       21.82      5.36 o 
  -2  15   5       12.38        8.49      4.34 o 
  -1  15   5       32.94       20.29      4.90 o 
   0  15   5       32.11       29.53      6.96 o 
   1  15   5       30.44       29.29      5.51 o 
   2  15   5       28.61       14.70      5.78 o 
   3  15   5       18.09        9.04      6.26 o 
  -5  16   5       12.93       -7.16      7.16 o 
  -4  16   5        8.27        1.70      6.23 o 
  -3  16   5       25.99       30.58      7.09 o 
  -2  16   5        4.41       11.36      9.25 o 
  -1  16   5       23.52       37.03      7.90 o 
   0  16   5        0.99        2.07      4.01 o 
   1  16   5        8.88        8.76      4.65 o 
   2  16   5        0.34        5.68      5.18 o 
   3  16   5        1.62       -5.98      6.02 o 
  -4  17   5        4.12       11.54      9.09 o 
  -3  17   5        0.01       -5.25      7.36 o 
  -2  17   5        4.03        8.23      5.28 o 
  -1  17   5        7.45        2.59      4.34 o 
   0  17   5        1.79        5.80      5.52 o 
   1  17   5       18.95       11.91      5.49 o 
   2  17   5        0.18        3.20      8.40 o 
  -3  18   5        0.00       11.91     14.84 o 
  -2  18   5       11.56       18.93      8.82 o 
  -1  18   5        1.66        4.39      5.32 o 
   0  18   5       12.71        7.39      5.72 o 
   1  18   5        6.18       10.18      6.60 o 
  -1  19   5        6.33        6.13      6.89 o 
  -6   0   6       37.65       47.72      9.21 o 
  -4   0   6       33.00       22.16      3.59 o 
  -2   0   6       58.95       56.53      5.89 o 
   0   0   6      210.28      194.14     13.27 o 
   2   0   6       53.26       53.42      7.16 o 
   4   0   6        1.75       -2.89      4.40 o 
   6   0   6        0.41       -9.83     10.90 o 
  -8   1   6        3.64       -2.06      7.51 o 
  -7   1   6        3.91       12.67      5.28 o 
  -6   1   6       17.98       26.60      3.97 o 
  -5   1   6       64.94       61.02      4.95 o 
  -4   1   6       58.50       57.09      5.81 o 
  -3   1   6      332.81      345.86     16.91 o 
  -2   1   6       98.86       90.62      4.73 o 
  -1   1   6      481.38      453.96     12.97 o 
   0   1   6       58.30       64.50      4.99 o 
   1   1   6      229.93      228.65      8.96 o 
   2   1   6       13.00       16.67      3.17 o 
   3   1   6       66.40       74.49      7.23 o 
   4   1   6        0.07       -0.50      2.49 o 
   5   1   6       18.72       13.94      6.52 o 
   6   1   6        0.29       -3.76      5.49 o 
  -8   2   6        0.01       -4.53      8.46 o 
  -7   2   6        6.90       12.10      4.90 o 
  -6   2   6        0.00        5.05      2.81 o 
  -5   2   6       10.77       20.37      7.17 o 
  -4   2   6        0.08        1.75      2.66 o 
  -3   2   6        6.32       11.65      2.88 o 
  -2   2   6        0.28       -0.49      2.46 o 
  -1   2   6      166.59      172.75      7.79 o 
   0   2   6        2.93        6.05      2.40 o 
   1   2   6      192.79      194.11      7.85 o 
   2   2   6        4.59        6.57      2.86 o 
   3   2   6       40.88       39.61      5.15 o 
   4   2   6        0.69        4.86      3.09 o 
   5   2   6        3.23        8.25      4.90 o 
   6   2   6        0.07       -5.63      6.01 o 
  -8   3   6        0.19        7.04     11.23 o 
  -7   3   6        0.04        3.06      4.70 o 
  -6   3   6        4.99       -0.84      3.09 o 
  -5   3   6        2.15        0.54      4.72 o 
  -4   3   6       78.03       76.69      8.09 o 
  -3   3   6       27.95       37.48      4.51 o 
  -2   3   6      193.09      185.29      8.66 o 
  -1   3   6       84.83       75.25      5.49 o 
   0   3   6      112.55      102.12      4.67 o 
   1   3   6       56.93       64.99      5.09 o 
   2   3   6       24.47       38.76      4.59 o 
   3   3   6       12.19       15.78      3.60 o 
   4   3   6        3.85        6.21      3.44 o 
   5   3   6        1.52        0.02      3.30 o 
  -8   4   6        0.48        0.66      5.60 o 
  -7   4   6        2.80       12.91      9.13 o 
  -6   4   6        0.14        0.58      2.69 o 
  -5   4   6        2.77        3.95      3.76 o 
  -4   4   6        0.11       -1.98      3.50 o 
  -3   4   6        0.76       13.61      5.16 o 
  -2   4   6       13.91       24.02      4.15 o 
  -1   4   6       17.61       18.24      2.99 o 
   0   4   6       40.60       36.61      2.97 o 
   1   4   6        7.34        4.69      2.57 o 
   2   4   6        9.35       11.16      3.17 o 
   3   4   6        0.00        2.16      2.39 o 
   4   4   6        0.04        5.15      3.93 o 
   5   4   6        1.17       -4.39      4.39 o 
  -8   5   6        3.84        3.16     11.16 o 
  -7   5   6        0.00        9.13      7.21 o 
  -6   5   6        3.05        1.25      3.12 o 
  -5   5   6        3.14        1.07      2.69 o 
  -4   5   6        0.60       -1.71      2.71 o 
  -3   5   6       24.28       21.90      4.57 o 
  -2   5   6       30.19       43.18      5.08 o 
  -1   5   6       53.59       47.83      4.90 o 
   0   5   6       58.65       63.91      4.22 o 
   1   5   6       63.28       66.48      4.90 o 
   2   5   6       39.56       44.23      4.59 o 
   3   5   6       51.63       56.22      4.94 o 
   4   5   6       18.02       14.58      5.06 o 
   5   5   6       25.01       26.07      8.08 o 
  -8   6   6       19.05       20.97      8.14 o 
  -7   6   6       47.49       62.55     13.70 o 
  -6   6   6       51.84       60.28      9.29 o 
  -5   6   6       90.96       96.10      7.90 o 
  -4   6   6      126.68      135.44     10.04 o 
  -3   6   6       42.14       49.62      5.66 o 
  -2   6   6      268.16      240.89     12.75 o 
  -1   6   6        1.42       -2.69      2.69 o 
   0   6   6      278.50      244.65      9.67 o 
   1   6   6       14.04       13.22      2.77 o 
   2   6   6      129.86      134.89     11.09 o 
   3   6   6        0.83        0.81      3.26 o 
   4   6   6       36.25       45.02      7.89 o 
   5   6   6        0.36        3.55      4.72 o 
  -8   7   6        0.56        6.00      6.33 o 
  -7   7   6        2.31        3.51      5.18 o 
  -6   7   6        7.33        7.39      5.69 o 
  -5   7   6       27.70       25.38      5.03 o 
  -4   7   6       49.10       62.08      7.21 o 
  -3   7   6       96.04      102.67      8.02 o 
  -2   7   6      193.81      203.56     11.04 o 
  -1   7   6      133.35      132.46      8.48 o 
   0   7   6      343.92      342.47     16.62 o 
   1   7   6       80.96       89.98      5.21 o 
   2   7   6      248.39      252.56     14.04 o 
   3   7   6       33.22       22.75      5.53 o 
   4   7   6       82.74       85.96     10.97 o 
   5   7   6       12.28        3.24      4.88 o 
  -7   8   6      159.89      136.02     15.41 o 
  -6   8   6       56.59       62.71      9.67 o 
  -5   8   6      507.97      498.78     25.60 o 
  -4   8   6      122.27      114.40     11.28 o 
  -3   8   6      913.31      910.58     38.77 o 
  -2   8   6       64.35       50.65      5.84 o 
  -1   8   6      868.16      835.17     32.09 o 
   0   8   6        7.35       11.35      3.09 o 
   1   8   6      487.85      492.40     22.18 o 
   2   8   6        0.63        9.13      4.35 o 
   3   8   6      168.45      163.40     13.21 o 
   4   8   6        0.18        2.35      4.97 o 
   5   8   6       36.54       36.69     11.78 o 
  -7   9   6       25.81       24.97     14.96 o 
  -6   9   6        3.39       -1.36      4.46 o 
  -5   9   6      108.05      104.08      9.38 o 
  -4   9   6       22.69       20.66      5.56 o 
  -3   9   6      244.36      243.76     14.66 o 
  -2   9   6       55.68       58.74      6.69 o 
  -1   9   6      203.00      192.44     10.61 o 
   0   9   6       33.28       36.33      5.68 o 
   1   9   6       46.06       48.03      5.49 o 
   2   9   6        4.97        6.26      3.43 o 
   3   9   6        1.89        0.01      4.21 o 
   4   9   6        0.00       -0.65      4.28 o 
   5   9   6        0.02       -1.28      5.04 o 
  -7  10   6       10.19       -3.80      5.22 o 
  -6  10   6        1.33       -3.40      4.85 o 
  -5  10   6       31.58       34.76      6.83 o 
  -4  10   6       11.58       11.15      4.82 o 
  -3  10   6       88.16       93.79      8.31 o 
  -2  10   6       46.81       43.26      8.02 o 
  -1  10   6      129.67      133.29      8.12 o 
   0  10   6       69.17       54.41      6.80 o 
   1  10   6       65.91       64.69      7.13 o 
   2  10   6       28.30       34.13      5.60 o 
   3  10   6       11.49        2.35      4.72 o 
   4  10   6        3.36        6.02      5.99 o 
  -7  11   6        2.30        8.19      7.04 o 
  -6  11   6        0.10        4.54      5.33 o 
  -5  11   6       16.08       22.88      6.71 o 
  -4  11   6        4.79        6.21      3.70 o 
  -3  11   6       46.93       41.13      6.98 o 
  -2  11   6       18.31       19.82      4.19 o 
  -1  11   6       39.26       39.47      9.43 o 
   0  11   6       10.08        8.17      3.50 o 
   1  11   6        6.31        6.49      3.59 o 
   2  11   6        1.04        0.41      3.57 o 
   3  11   6        0.06        8.82      8.79 o 
   4  11   6        0.03        0.17      4.75 o 
  -6  12   6       17.68       19.51      7.39 o 
  -5  12   6       30.58       27.62      8.70 o 
  -4  12   6       64.77       62.99      7.13 o 
  -3  12   6       34.74       40.72      6.84 o 
  -2  12   6      128.13      129.28     11.43 o 
  -1  12   6       10.25       10.71      4.32 o 
   0  12   6      124.93      118.40     10.85 o 
   1  12   6        0.71       -0.74      3.35 o 
   2  12   6       54.85       50.17      8.22 o 
   3  12   6        0.01       -0.35      4.22 o 
   4  12   6       11.50       10.95      6.17 o 
  -6  13   6        2.88       -2.49      9.41 o 
  -5  13   6        9.09        7.16      8.75 o 
  -4  13   6       18.35       23.77      8.27 o 
  -3  13   6       37.13       32.46      6.85 o 
  -2  13   6       30.88       33.13      6.85 o 
  -1  13   6       70.32       51.04      7.48 o 
   0  13   6        8.50       23.14      5.67 o 
   1  13   6       52.90       46.96      7.20 o 
   2  13   6        0.23       -1.35      4.05 o 
   3  13   6       16.65       16.19      6.09 o 
  -5  14   6        0.69        0.89      5.64 o 
  -4  14   6        6.66        9.15      5.04 o 
  -3  14   6        1.60        0.33      3.92 o 
  -2  14   6       14.76       16.36      5.65 o 
  -1  14   6        3.79        2.58      3.77 o 
   0  14   6       11.20       12.13      5.22 o 
   1  14   6        3.97        4.58      5.81 o 
   2  14   6        2.07       12.27      9.71 o 
   3  14   6        1.53        1.46      4.89 o 
  -5  15   6        6.41        1.66     11.80 o 
  -4  15   6        0.89       30.57     11.74 o 
  -3  15   6       23.42       10.56      5.21 o 
  -2  15   6        1.22        1.42      3.82 o 
  -1  15   6       24.78       30.69      7.36 o 
   0  15   6        1.15        2.06      3.92 o 
   1  15   6        8.18        9.74      6.83 o 
   2  15   6        0.89        1.93      5.22 o 
  -4  16   6        2.48        3.80      6.15 o 
  -3  16   6        4.48        0.33      3.99 o 
  -2  16   6        3.94       10.80      6.23 o 
  -1  16   6        6.30        8.85      5.20 o 
   0  16   6        2.58        4.42      4.84 o 
   1  16   6        3.52       18.18     10.03 o 
   2  16   6        0.54       -2.36      5.10 o 
  -3  17   6        1.57        6.13      7.80 o 
  -2  17   6        1.12       -2.29      6.75 o 
  -1  17   6        0.94       -5.52      6.26 o 
   0  17   6        3.64        9.62      5.94 o 
   1  17   6        0.00        2.61      6.02 o 
  -2  18   6       15.40       17.86      8.71 o 
  -1  18   6        0.03        4.23      4.82 o 
  -7   0   7        7.24       22.73     14.50 o 
  -5   0   7        3.65       11.40     17.79 o 
  -3   0   7       33.92       51.34      9.07 o 
  -1   0   7      200.95      189.16      9.16 o 
   1   0   7      130.33      102.09     11.55 o 
   3   0   7       19.53       26.52      7.57 o 
   5   0   7        0.61        9.28      8.42 o 
  -8   1   7       10.96       23.39     13.09 o 
  -7   1   7        0.66        6.50      6.36 o 
  -6   1   7       65.80       90.86     15.90 o 
  -5   1   7        1.34        6.38      5.08 o 
  -4   1   7      225.61      198.39     11.46 o 
  -3   1   7       23.06       29.21      6.85 o 
  -2   1   7      274.16      247.33     21.20 o 
  -1   1   7       32.92       50.53      6.46 o 
   0   1   7       79.79       84.87      6.13 o 
   1   1   7        8.56       23.30      3.66 o 
   2   1   7        4.88        5.72      3.03 o 
   3   1   7        2.14        7.01      3.12 o 
   4   1   7        0.03        1.10      3.80 o 
   5   1   7        0.60        2.25      5.32 o 
  -8   2   7        5.99        5.44      8.72 o 
  -7   2   7        9.71       17.65      7.50 o 
  -6   2   7       57.74       57.76      6.60 o 
  -5   2   7       36.22       34.67      4.88 o 
  -4   2   7      177.70      151.38      9.35 o 
  -3   2   7       58.45       50.92      5.16 o 
  -2   2   7      152.54      134.40      6.97 o 
  -1   2   7       29.68       30.57      3.60 o 
   0   2   7       22.63       23.74      4.29 o 
   1   2   7        6.30       17.94      3.06 o 
   2   2   7        0.52        6.42      2.87 o 
   3   2   7        1.31        1.45      3.89 o 
   4   2   7        0.06        4.56      3.79 o 
   5   2   7        0.10        3.06      5.42 o 
  -8   3   7        8.48        0.56      8.13 o 
  -7   3   7       13.96       18.80     11.60 o 
  -6   3   7       22.64       28.86      5.26 o 
  -5   3   7       42.46       56.09      6.24 o 
  -4   3   7       24.15       22.77      4.13 o 
  -3   3   7       37.46       51.55      6.68 o 
  -2   3   7        1.54        6.62      2.80 o 
  -1   3   7        0.34        1.33      2.48 o 
   0   3   7        8.35        9.69      2.57 o 
   1   3   7        9.98        7.07      2.72 o 
   2   3   7        7.75       13.74      3.37 o 
   3   3   7        6.90        2.34      3.04 o 
   4   3   7        1.34        6.17      5.18 o 
   5   3   7        0.70        0.32      4.70 o 
  -8   4   7        0.72        8.71     10.43 o 
  -7   4   7       99.08       80.28     16.79 o 
  -6   4   7        0.65        5.49      3.89 o 
  -5   4   7      356.04      344.74     19.12 o 
  -4   4   7        1.23       15.67      4.50 o 
  -3   4   7      609.47      566.97     24.28 o 
  -2   4   7       20.52       39.93      5.77 o 
  -1   4   7      383.04      357.45     24.89 o 
   0   4   7       20.24       51.22      8.01 o 
   1   4   7      106.71      104.93      6.42 o 
   2   4   7        2.57       35.52      5.11 o 
   3   4   7       20.18       23.15      4.27 o 
   4   4   7        0.00       13.15      6.91 o 
   5   4   7        3.19       -2.55      6.58 o 
  -8   5   7        0.06        6.95     10.48 o 
  -7   5   7       52.80       50.73     16.63 o 
  -6   5   7        1.51       10.49      4.27 o 
  -5   5   7      167.00      164.03     13.92 o 
  -4   5   7       12.60       29.17      5.80 o 
  -3   5   7      399.81      440.41     22.33 o 
  -2   5   7       15.88       44.86      5.45 o 
  -1   5   7      464.18      447.12     22.67 o 
   0   5   7        0.84       27.69      3.32 o 
   1   5   7      203.03      207.34     10.08 o 
   2   5   7        2.41       17.14      4.90 o 
   3   5   7       38.72       45.33      6.64 o 
   4   5   7        3.52       13.12      6.09 o 
   5   5   7        3.18       -0.59      6.29 o 
  -7   6   7       79.42       82.75     12.88 o 
  -6   6   7       59.86       63.87      8.22 o 
  -5   6   7      239.15      219.72     18.18 o 
  -4   6   7      168.56      187.08     12.64 o 
  -3   6   7      412.66      425.80     20.65 o 
  -2   6   7      344.13      356.13     19.85 o 
  -1   6   7      375.26      362.55     16.70 o 
   0   6   7      368.31      361.92     16.09 o 
   1   6   7      184.47      171.58     10.31 o 
   2   6   7      168.19      210.51     13.83 o 
   3   6   7       62.99       61.56      7.18 o 
   4   6   7       37.12       51.18      8.86 o 
  -7   7   7        4.59       10.87      5.64 o 
  -6   7   7        3.25       10.92      7.32 o 
  -5   7   7       55.27       63.67     10.03 o 
  -4   7   7       31.79       50.82      6.69 o 
  -3   7   7      198.94      208.41     14.83 o 
  -2   7   7       79.23       92.43      8.38 o 
  -1   7   7      236.72      240.28     13.02 o 
   0   7   7       86.31       79.11      6.05 o 
   1   7   7      124.77      128.15      9.04 o 
   2   7   7       54.68       59.05      7.12 o 
   3   7   7       56.74       60.20      8.78 o 
   4   7   7       20.50       19.21      7.06 o 
  -7   8   7        7.48        8.93      6.66 o 
  -6   8   7       40.92       32.02      7.81 o 
  -5   8   7       19.78       34.18      6.33 o 
  -4   8   7      124.73      120.14      9.98 o 
  -3   8   7       68.06       92.05      9.00 o 
  -2   8   7      295.99      283.40     16.08 o 
  -1   8   7      138.54      139.08      9.40 o 
   0   8   7      340.02      337.85     21.72 o 
   1   8   7      108.30      119.49      8.86 o 
   2   8   7      183.90      187.42     13.26 o 
   3   8   7       34.71       32.02      9.34 o 
   4   8   7       57.42       89.34     12.31 o 
  -7   9   7        1.47       -5.25      5.92 o 
  -6   9   7       19.41       13.59      7.51 o 
  -5   9   7        0.72       11.50      4.50 o 
  -4   9   7       24.34       34.73      6.35 o 
  -3   9   7       36.10       40.26      6.35 o 
  -2   9   7       38.42       57.46      7.38 o 
  -1   9   7      113.09      106.14      8.31 o 
   0   9   7       59.94       58.31      7.31 o 
   1   9   7      114.17      118.32      8.96 o 
   2   9   7       41.08       32.64      5.86 o 
   3   9   7       52.63       57.94      8.86 o 
   4   9   7       10.50        4.54      5.42 o 
  -7  10   7        1.69       -0.06      5.87 o 
  -6  10   7       21.32       18.09      7.14 o 
  -5  10   7        0.19        6.56      5.08 o 
  -4  10   7       47.11       55.20      8.30 o 
  -3  10   7        6.07       10.31      4.15 o 
  -2  10   7       45.86       49.19      6.51 o 
  -1  10   7       27.22       28.28      6.48 o 
   0  10   7       23.29       36.55      6.22 o 
   1  10   7       18.07       28.33      6.60 o 
   2  10   7       10.15        6.23      3.81 o 
   3  10   7        2.14       -0.31      3.83 o 
   4  10   7        4.24        4.28      7.54 o 
  -6  11   7        4.53       13.00      7.55 o 
  -5  11   7       36.14       31.76      7.24 o 
  -4  11   7       34.44       42.10      8.97 o 
  -3  11   7       69.65       81.22      9.22 o 
  -2  11   7       84.76       86.62      9.60 o 
  -1  11   7       48.03       46.56      6.80 o 
   0  11   7       71.43       83.37      9.17 o 
   1  11   7       13.20       12.23      5.45 o 
   2  11   7       25.13       35.15      8.08 o 
   3  11   7        1.74       -3.64      5.53 o 
  -6  12   7        4.88        4.66      6.43 o 
  -5  12   7        2.81       -4.53      5.34 o 
  -4  12   7       21.66       25.05      5.78 o 
  -3  12   7       16.59       24.46      5.51 o 
  -2  12   7       58.55       51.86      7.76 o 
  -1  12   7       23.84       31.41      6.91 o 
   0  12   7       58.56       66.55      9.30 o 
   1  12   7       13.31       10.48      4.78 o 
   2  12   7       20.44       26.45      7.93 o 
   3  12   7        4.39       17.83      8.89 o 
  -5  13   7        1.24       -1.91      5.55 o 
  -4  13   7        2.16        5.30      4.56 o 
  -3  13   7       16.21       19.64      6.34 o 
  -2  13   7        9.72       12.80      6.02 o 
  -1  13   7       28.00       25.06      7.45 o 
   0  13   7       18.45       24.33      7.29 o 
   1  13   7       13.24       29.70      8.23 o 
   2  13   7       13.83        9.99      6.65 o 
  -5  14   7        0.49       10.39     12.04 o 
  -4  14   7        3.79       10.86     11.90 o 
  -3  14   7        0.03        8.83      9.07 o 
  -2  14   7        7.67       17.74      5.61 o 
  -1  14   7        0.19        8.73      5.04 o 
   0  14   7        5.64        1.48      6.57 o 
   1  14   7        0.05        2.52      5.46 o 
   2  14   7        1.90        8.90      6.30 o 
  -4  15   7        0.29        3.36      6.43 o 
  -3  15   7        1.22        6.68      6.75 o 
  -2  15   7        0.91        6.75      4.94 o 
  -1  15   7        0.04        4.11      4.68 o 
   0  15   7        0.21       10.79      5.56 o 
   1  15   7        0.79        7.62      8.34 o 
  -3  16   7        0.00        9.02      8.16 o 
  -2  16   7        0.24        4.29      5.85 o 
  -1  16   7        0.04       16.27      8.81 o 
   0  16   7        0.18        0.94      4.41 o 
  -2  17   7        3.93        4.48      5.51 o 
  -1  17   7        0.85       -0.19      4.69 o 
  -8   0   8        8.90       13.53     15.78 o 
  -6   0   8       40.10       42.84     16.73 o 
  -4   0   8      132.43      154.70     17.09 o 
  -2   0   8      270.53      228.99     22.14 o 
   0   0   8      251.25      226.04     19.81 o 
   2   0   8      104.50      122.20     12.34 o 
   4   0   8       24.33       34.47     15.67 o 
  -7   1   8        0.04       11.93      6.92 o 
  -6   1   8       29.52       31.28      6.57 o 
  -5   1   8        5.76        8.09      4.48 o 
  -4   1   8      136.45      155.33     12.12 o 
  -3   1   8       20.94       22.80      5.72 o 
  -2   1   8      222.22      226.48     14.35 o 
  -1   1   8        3.62        7.60      2.48 o 
   0   1   8      113.09      103.78      6.99 o 
   1   1   8        2.34        0.67      2.95 o 
   2   1   8       25.93       31.15      4.44 o 
   3   1   8        2.37        2.73      2.98 o 
   4   1   8        4.50       17.82     19.34 o 
  -7   2   8       37.83       38.71      9.66 o 
  -6   2   8        0.10        3.44      4.79 o 
  -5   2   8      116.44      108.55     10.66 o 
  -4   2   8       11.40       15.52      4.76 o 
  -3   2   8      162.58      162.95     12.57 o 
  -2   2   8       59.77       61.32      9.23 o 
  -1   2   8       75.10       63.76      5.28 o 
   0   2   8       71.88       67.51      5.80 o 
   1   2   8        9.83       12.07      3.21 o 
   2   2   8       32.79       41.48      5.26 o 
   3   2   8        0.51       -2.31      3.21 o 
   4   2   8        8.89        1.93      4.65 o 
  -7   3   8        0.02       -2.23      6.75 o 
  -6   3   8        8.61       13.69      5.21 o 
  -5   3   8        0.05       -0.27      3.17 o 
  -4   3   8       44.73       40.42      6.47 o 
  -3   3   8        0.12        0.42      3.71 o 
  -2   3   8       53.33       52.81      7.54 o 
  -1   3   8       10.83       11.34      3.16 o 
   0   3   8       11.21       11.10      3.29 o 
   1   3   8       24.96       24.28      3.77 o 
   2   3   8        0.00        9.17      7.58 o 
   3   3   8       13.12       15.39      5.12 o 
   4   3   8        0.13        0.35      4.01 o 
  -7   4   8        4.15       -2.83      5.71 o 
  -6   4   8       15.26       17.22      8.52 o 
  -5   4   8       30.81       34.55      8.91 o 
  -4   4   8       36.51       34.36      4.93 o 
  -3   4   8      110.57      109.43      9.98 o 
  -2   4   8       97.81       76.41      6.50 o 
  -1   4   8      157.10      162.55      9.53 o 
   0   4   8      126.62      108.99      7.87 o 
   1   4   8       84.48       85.69      6.62 o 
   2   4   8       74.73       73.16      7.79 o 
   3   4   8       22.57       41.28      6.36 o 
   4   4   8       24.09       34.80      8.92 o 
  -7   5   8        3.92       10.55      7.93 o 
  -6   5   8       32.90       46.79      9.15 o 
  -5   5   8       50.40       45.85      6.46 o 
  -4   5   8       87.31       77.28      7.56 o 
  -3   5   8      186.02      146.11     10.49 o 
  -2   5   8      104.02      105.94      7.84 o 
  -1   5   8      209.23      182.78     10.68 o 
   0   5   8       55.09       57.30      5.48 o 
   1   5   8       91.81       84.18      8.49 o 
   2   5   8       12.91        8.97      4.02 o 
   3   5   8       26.39       26.65      6.59 o 
   4   5   8        1.72       -2.85      5.86 o 
  -7   6   8       14.45       14.96      8.73 o 
  -6   6   8        2.57        7.36      7.49 o 
  -5   6   8       66.82       53.01      8.77 o 
  -4   6   8       10.43       12.13      4.32 o 
  -3   6   8      161.81      174.16     12.03 o 
  -2   6   8        4.76        9.98      3.51 o 
  -1   6   8      189.40      187.90     11.11 o 
   0   6   8        2.66        9.34      3.22 o 
   1   6   8      120.45      128.77     15.66 o 
   2   6   8       12.04       16.94      7.66 o 
   3   6   8       49.78       43.03      7.77 o 
   4   6   8        7.60        2.39      5.72 o 
  -7   7   8        0.13        6.34      7.21 o 
  -6   7   8       19.77       13.51      6.30 o 
  -5   7   8        0.53        0.56      3.85 o 
  -4   7   8       52.34       44.79      6.32 o 
  -3   7   8        0.18        0.09      3.08 o 
  -2   7   8       33.52       35.83      5.36 o 
  -1   7   8       10.16       16.43      4.12 o 
   0   7   8        0.07       -0.41      2.96 o 
   1   7   8       20.32       30.43      6.02 o 
   2   7   8       14.41       19.71      5.93 o 
   3   7   8       13.94       13.51      7.56 o 
  -7   8   8        7.65       10.98      7.50 o 
  -6   8   8       23.19       30.47      7.71 o 
  -5   8   8       14.75       17.01      6.14 o 
  -4   8   8       61.47       55.32      7.66 o 
  -3   8   8        7.18       -0.72      2.91 o 
  -2   8   8       81.35       84.33      7.76 o 
  -1   8   8        0.11       -2.87      3.18 o 
   0   8   8       54.31       51.92      7.20 o 
   1   8   8        0.01        3.45      3.72 o 
   2   8   8       22.81       25.57      6.64 o 
   3   8   8        0.36        4.22      4.55 o 
  -6   9   8        5.78       -0.75      4.28 o 
  -5   9   8       34.46       41.76      6.87 o 
  -4   9   8       19.58       22.40      5.58 o 
  -3   9   8       70.31       56.55      7.65 o 
  -2   9   8       42.11       42.33      6.13 o 
  -1   9   8       46.70       49.52      8.51 o 
   0   9   8       39.59       35.90      6.61 o 
   1   9   8       10.00       21.18      5.27 o 
   2   9   8       13.01       18.78      7.72 o 
   3   9   8        1.29        6.55      7.62 o 
  -6  10   8        0.49        5.72      7.02 o 
  -5  10   8       22.20       21.17      6.03 o 
  -4  10   8        6.36        5.52      3.99 o 
  -3  10   8       44.84       37.50      6.39 o 
  -2  10   8       23.55       27.10      7.69 o 
  -1  10   8       49.79       51.39      7.87 o 
   0  10   8       20.26       25.53      5.91 o 
   1  10   8       28.77       23.01      6.47 o 
   2  10   8        3.73        6.25      6.43 o 
   3  10   8        8.82       14.53      7.49 o 
  -6  11   8        0.56       -3.82      7.09 o 
  -5  11   8        2.94       -0.80      4.03 o 
  -4  11   8        0.00        0.74      4.10 o 
  -3  11   8        4.06        7.28      4.23 o 
  -2  11   8        0.09        3.34      4.78 o 
  -1  11   8        2.12        4.32      3.99 o 
   0  11   8        3.26        7.08      4.62 o 
   1  11   8        0.15        4.00      4.28 o 
   2  11   8        5.57       13.86      7.14 o 
  -5  12   8        4.66        9.19      6.92 o 
  -4  12   8        5.71        8.25      5.68 o 
  -3  12   8        1.72       -0.93      5.75 o 
  -2  12   8       14.07       15.31      6.33 o 
  -1  12   8        0.02       -3.30      4.16 o 
   0  12   8       14.45       14.88      5.27 o 
   1  12   8        0.06       -6.14      6.14 o 
   2  12   8        6.79       19.23      8.02 o 
  -5  13   8        0.14       -2.30      5.48 o 
  -4  13   8        4.14       20.37     17.05 o 
  -3  13   8        0.54       17.01      7.35 o 
  -2  13   8        4.79       -1.70      4.72 o 
  -1  13   8        0.00        0.92      5.09 o 
   0  13   8        2.53       -0.14      3.94 o 
   1  13   8        0.54       -2.02      5.64 o 
  -4  14   8        0.06       10.57      6.95 o 
  -3  14   8        0.00       -4.86      6.20 o 
  -2  14   8        0.60        2.56      4.18 o 
  -1  14   8        0.19        1.49      4.91 o 
   0  14   8        2.58       -2.83      4.73 o 
   1  14   8        0.00       -3.99      5.67 o 
  -3  15   8        0.61        1.70      5.60 o 
  -2  15   8       10.45       16.62      8.14 o 
  -1  15   8        0.00        0.35      4.58 o 
   0  15   8        9.33       12.05      8.87 o 
  -7   0   9        0.89       -7.50      8.03 o 
  -5   0   9        0.67       -8.47      8.47 o 
  -3   0   9        0.11        6.75      6.38 o 
  -1   0   9        1.37       -5.24      5.42 o 
   1   0   9       10.05        6.31      3.95 o 
   3   0   9       12.67        3.67      6.16 o 
  -7   1   9        3.27        2.12      7.94 o 
  -6   1   9       35.21       43.16      8.14 o 
  -5   1   9       37.83       36.32      7.68 o 
  -4   1   9       76.09       61.62      8.28 o 
  -3   1   9      121.05      119.71     11.52 o 
  -2   1   9       70.61       49.75      6.99 o 
  -1   1   9      113.80      102.18      9.76 o 
   0   1   9       19.60       22.11      4.74 o 
   1   1   9       33.31       25.33      4.39 o 
   2   1   9        1.36        1.77      3.25 o 
   3   1   9        3.04       -1.42      3.91 o 
  -7   2   9        0.29       -3.06      5.55 o 
  -6   2   9       10.39        8.42      5.95 o 
  -5   2   9        1.70        6.37      7.64 o 
  -4   2   9       37.05       44.74      7.58 o 
  -3   2   9        0.71       -0.57      4.09 o 
  -2   2   9       90.65       72.42      7.83 o 
  -1   2   9        0.01       -0.83      5.26 o 
   0   2   9      101.86       82.86      7.21 o 
   1   2   9        0.14       -2.77      3.16 o 
   2   2   9       50.58       52.98      7.19 o 
   3   2   9        0.05       -5.85      5.85 o 
  -7   3   9        0.83       -4.24      6.84 o 
  -6   3   9        5.92        3.04      5.19 o 
  -5   3   9        9.95       15.44      6.31 o 
  -4   3   9        2.62        3.31      3.94 o 
  -3   3   9       32.12       28.03      6.17 o 
  -2   3   9        1.10       -2.19      3.41 o 
  -1   3   9       23.27       22.92      7.25 o 
   0   3   9        3.43       -0.52      2.77 o 
   1   3   9        3.00       13.55      4.79 o 
   2   3   9        4.22        7.79      4.39 o 
   3   3   9        0.11        1.49      4.63 o 
  -7   4   9        8.87       15.52      7.83 o 
  -6   4   9        0.36        8.62      5.59 o 
  -5   4   9       17.51       13.10      6.00 o 
  -4   4   9        2.18        7.23      8.00 o 
  -3   4   9       10.99        7.19      9.05 o 
  -2   4   9        5.92        4.87      3.87 o 
  -1   4   9        2.08        2.45      2.96 o 
   0   4   9        3.80        2.86      3.08 o 
   1   4   9        0.30        3.57      3.34 o 
   2   4   9        0.48        8.34      5.30 o 
   3   4   9        0.09       -2.41      5.06 o 
  -7   5   9        0.04       -1.04      7.42 o 
  -6   5   9        5.80       -0.94      4.13 o 
  -5   5   9        3.49        6.70      4.47 o 
  -4   5   9       58.21       69.51     12.66 o 
  -3   5   9       15.40       13.67      7.61 o 
  -2   5   9      109.36       97.04      8.38 o 
  -1   5   9       15.38       22.25      6.05 o 
   0   5   9       45.92       38.22      5.63 o 
   1   5   9        3.46        1.72      3.58 o 
   2   5   9        2.64        7.01      4.78 o 
   3   5   9        0.22       -1.22      4.55 o 
  -6   6   9        1.74       -3.75      4.79 o 
  -5   6   9        0.29       -0.96      3.82 o 
  -4   6   9        6.79        4.81      4.19 o 
  -3   6   9        0.58       10.40      7.72 o 
  -2   6   9       12.00       18.68      6.40 o 
  -1   6   9       11.03       18.42      4.22 o 
   0   6   9        7.55        7.31      3.39 o 
   1   6   9       16.03       11.86      5.02 o 
   2   6   9        1.83        1.43      5.09 o 
   3   6   9        6.41        3.15      5.24 o 
  -6   7   9        0.21        7.61      7.36 o 
  -5   7   9       12.13       15.59      7.22 o 
  -4   7   9        0.07        1.50      3.70 o 
  -3   7   9       27.28       18.84      4.73 o 
  -2   7   9        0.09        6.38      4.69 o 
  -1   7   9       13.96       22.57      4.94 o 
   0   7   9        0.23        4.79      4.30 o 
   1   7   9        0.84        0.23      3.91 o 
   2   7   9        0.08        4.78      5.60 o 
  -6   8   9        2.51        9.27      8.88 o 
  -5   8   9        5.96        8.91      6.72 o 
  -4   8   9        1.63        0.25      3.74 o 
  -3   8   9       13.11       14.41      6.96 o 
  -2   8   9        1.76        3.41      3.51 o 
  -1   8   9       13.71       17.09      7.43 o 
   0   8   9       11.49        4.55      4.13 o 
   1   8   9        6.36       16.92     10.97 o 
   2   8   9        9.24       16.65     10.70 o 
  -6   9   9        0.63        4.57      6.60 o 
  -5   9   9        0.80        7.61      5.61 o 
  -4   9   9        0.04        1.36      4.04 o 
  -3   9   9        0.74       -2.95      3.37 o 
  -2   9   9        0.51        1.70      3.83 o 
  -1   9   9        0.53        4.87      4.26 o 
   0   9   9        0.00        2.40      4.07 o 
   1   9   9        0.16       34.84     24.30 o 
   2   9   9        0.42        6.08      9.62 o 
  -5  10   9        0.35       -0.04      4.69 o 
  -4  10   9        0.01        5.22      4.76 o 
  -3  10   9        5.53        2.68      4.35 o 
  -2  10   9        0.11       -4.39      4.39 o 
  -1  10   9       12.90       10.39      5.44 o 
   0  10   9        0.21        7.84      4.64 o 
   1  10   9        7.97        0.83      4.60 o 
  -5  11   9        7.19       25.86     15.97 o 
  -4  11   9        2.81        4.35      9.82 o 
  -3  11   9        4.27        1.42      3.99 o 
  -2  11   9        0.84       12.50      7.56 o 
  -1  11   9        3.60        3.55      4.66 o 
   0  11   9        0.00        4.65      7.43 o 
   1  11   9        3.75       -0.46      6.43 o 
  -4  12   9        0.11        6.84     10.27 o 
  -3  12   9        2.79       -3.10      6.05 o 
  -2  12   9        3.75        0.68      4.03 o 
  -1  12   9        7.22        9.54      7.05 o 
   0  12   9        8.05        7.87      7.25 o 
  -3  13   9       36.35       46.29      9.52 o 
  -2  13   9       15.50       21.39      6.75 o 
  -1  13   9       27.71       29.30      9.09 o 
   0  13   9        5.86       23.26     12.80 o 
  -6   0  10        0.21        0.74      6.27 o 
  -4   0  10        4.54       12.52      8.89 o 
  -2   0  10       22.45       15.93      7.75 o 
   0   0  10       27.84       29.71     10.52 o 
   2   0  10       14.94       14.30      8.61 o 
  -6   1  10        0.06        0.88      4.50 o 
  -5   1  10       20.10        8.72      6.07 o 
  -4   1  10        0.67       -0.57      3.90 o 
  -3   1  10       20.64       17.59      5.63 o 
  -2   1  10        1.80        1.16      4.40 o 
  -1   1  10       17.37       14.41      6.06 o 
   0   1  10        0.11       -2.31      3.44 o 
   1   1  10       12.47       12.88      5.56 o 
   2   1  10        0.79        1.04      4.77 o 
  -6   2  10        1.46       -2.32      7.96 o 
  -5   2  10        2.24       18.34     18.14 o 
  -4   2  10        9.50        6.27      5.16 o 
  -3   2  10       18.70       15.20      5.30 o 
  -2   2  10       23.90       42.23      8.79 o 
  -1   2  10       32.60       37.81      8.05 o 
   0   2  10       26.07       26.96      6.44 o 
   1   2  10       14.40        9.53      5.89 o 
   2   2  10       13.35        4.74      6.30 o 
  -6   3  10        1.42        4.74      5.54 o 
  -5   3  10       54.05       63.74      9.81 o 
  -4   3  10       11.34       26.07      6.94 o 
  -3   3  10      103.29       98.14     11.77 o 
  -2   3  10       21.94       23.03      7.91 o 
  -1   3  10       90.69       88.59      9.59 o 
   0   3  10        9.49       15.61      6.49 o 
   1   3  10       36.81       54.12      8.39 o 
   2   3  10        0.78       -7.05      7.50 o 
  -6   4  10        3.62        2.28      5.53 o 
  -5   4  10        0.52        3.24      4.62 o 
  -4   4  10       17.73       34.78      7.19 o 
  -3   4  10        0.49        0.68      4.53 o 
  -2   4  10       41.24       39.07      8.75 o 
  -1   4  10        0.70        9.37      4.45 o 
   0   4  10       28.91       20.56      5.77 o 
   1   4  10        0.39        4.18      5.51 o 
   2   4  10        6.08        8.37      9.43 o 
  -6   5  10       12.74       10.52      6.00 o 
  -5   5  10       32.75       43.10      8.92 o 
  -4   5  10       12.04       19.85      6.20 o 
  -3   5  10       73.85       68.48      9.39 o 
  -2   5  10        4.20        9.74      7.81 o 
  -1   5  10       56.41       60.32      8.14 o 
   0   5  10        0.74       -2.19      4.67 o 
   1   5  10       13.09        6.94      6.03 o 
   2   5  10        0.08        2.19      7.21 o 
  -6   6  10        3.04        5.79      5.67 o 
  -5   6  10        0.82        7.29      7.12 o 
  -4   6  10        8.62       19.62     13.22 o 
  -3   6  10       10.28       14.07      5.65 o 
  -2   6  10        4.37       -4.59      4.59 o 
  -1   6  10       17.84       21.48      5.14 o 
   0   6  10        0.24       11.67     10.19 o 
   1   6  10        8.86        8.86      8.43 o 
  -5   7  10       13.29       11.82      8.36 o 
  -4   7  10        0.70       -0.61      3.78 o 
  -3   7  10       15.99       20.95      8.16 o 
  -2   7  10        0.60       14.43      7.56 o 
  -1   7  10        9.94       12.60      5.56 o 
   0   7  10        3.00       -5.98      5.98 o 
   1   7  10        3.27       10.50      8.29 o 
  -5   8  10        1.61        3.64      6.07 o 
  -4   8  10       19.48       17.52      7.15 o 
  -3   8  10       13.04       16.39      6.39 o 
  -2   8  10       12.00       22.41      7.41 o 
  -1   8  10       29.18       35.53     10.52 o 
   0   8  10        5.12        3.39      5.51 o 
   1   8  10       21.98       12.49      9.77 o 
  -5   9  10        4.90        8.96      6.16 o 
  -4   9  10        4.56       -0.78      5.54 o 
  -3   9  10        1.72       -1.06      4.32 o 
  -2   9  10        3.24       -4.65      5.92 o 
  -1   9  10        0.21       -0.41      5.01 o 
   0   9  10        3.29       20.12      8.10 o 
  -4  10  10        2.81       -1.79      5.34 o 
  -3  10  10       16.89       21.15      7.69 o 
  -2  10  10        8.20       10.53      6.90 o 
  -1  10  10       10.10        8.89      6.33 o 
   0  10  10        9.24        6.93      6.07 o 
  -3  11  10        3.16       11.20      8.95 o 
  -2  11  10       28.26       26.92     12.74 o 
  -1  11  10        9.90       13.60      7.46 o 
  -5   0  11        0.57        4.27      6.92 o 
  -3   0  11       11.72       12.14      7.64 o 
  -1   0  11       25.35       28.75      9.92 o 
   1   0  11       13.46       16.41      9.03 o 
  -5   1  11        4.80       10.03      6.51 o 
  -4   1  11        0.04        3.71      8.13 o 
  -3   1  11        5.25        3.92      4.71 o 
  -2   1  11        0.01       -2.12      4.07 o 
  -1   1  11        3.39       -2.22      4.08 o 
   0   1  11        0.05        1.27      4.32 o 
   1   1  11        1.79        2.56      6.05 o 
  -5   2  11        4.34        4.20      5.30 o 
  -4   2  11        3.12        4.82      5.35 o 
  -3   2  11       10.28       12.56      6.06 o 
  -2   2  11        0.15       -1.34      5.51 o 
  -1   2  11        8.30       16.62      8.67 o 
   0   2  11        3.40       10.04      5.89 o 
  -5   3  11        0.02       -3.26      5.49 o 
  -4   3  11        1.86       -5.00      5.53 o 
  -3   3  11        0.02        5.08      5.03 o 
  -2   3  11        2.29        7.35      7.37 o 
  -1   3  11        0.23        7.25      5.75 o 
   0   3  11        2.83       -0.69      5.07 o 
  -5   4  11        0.16        2.93      5.39 o 
  -4   4  11        0.28        5.09      5.33 o 
  -3   4  11        3.67        7.84      5.14 o 
  -2   4  11        2.05        7.51      5.03 o 
  -1   4  11       13.07       15.55      7.38 o 
   0   4  11        3.08        4.96      7.89 o 
  -4   5  11        8.03       10.33      6.00 o 
  -3   5  11        7.85       22.66      7.35 o 
  -2   5  11        6.01        5.31      4.94 o 
  -1   5  11       10.80        7.26      6.16 o 
   0   5  11        7.11       -3.45      5.14 o 
  -4   6  11        1.47        2.70      5.27 o 
  -3   6  11        4.46        7.24      5.55 o 
  -2   6  11        5.61       -1.33      5.20 o 
  -1   6  11       12.87       18.34      7.24 o 
   0   6  11        4.05       -0.19      4.98 o 
  -4   7  11        5.49        8.28      7.19 o 
  -3   7  11        9.15       10.78     10.57 o 
  -2   7  11        7.63       25.71     17.78 o 
  -1   7  11        5.94       13.93      6.65 o 
  -3   8  11        0.01       10.67     15.88 o 
  -2   8  11        1.58        7.38      6.49 o 
                                                 
